# Supplementary material for: ﻿Two new species of the genus Viscosia de Man, 1890 (Nematoda, Enoplea, Enoplida, Oncholaimidae) from the intertidal zone of the Yellow Sea, China
Source: Zookeys. 2025 Mar 11;1231:99–117. doi: 10.3897/zookeys.1231.142078 (PMC11920823; doi:10.3897/zookeys.1231.142078)
Supplement: XML Treatment for Viscosia [file zookeys.1231.142078-treatment1.xml]

<!DOCTYPE tp:taxon-treatment
  PUBLIC "-//TaxonX//DTD Taxonomic Treatment Publishing DTD v0 20100105//EN" "tax-treatment-NSO.dtd">
<tp:taxon-treatment xmlns:tp="http://www.plazi.org/taxpub"><tp:treatment-meta><kwd-group><label>Taxon classification</label><kwd>
                <named-content content-type="kingdom">Animalia</named-content>
              </kwd><kwd>
                <named-content content-type="order">Enoplida</named-content>
              </kwd><kwd>
                <named-content content-type="family">Oncholaimidae</named-content>
              </kwd></kwd-group><mixed-citation publication-type="journal"><person-group><name><surname>Sun</surname><given-names>Lingyun</given-names></name><name><surname>Gu</surname><given-names>Huimin</given-names></name><name><surname>Huang</surname><given-names>Yong</given-names></name></person-group><article-title>﻿Two new species of the genus <italic><tp:taxon-name><tp:taxon-name-part taxon-name-part-type="genus" reg="Viscosia">Viscosia</tp:taxon-name-part></tp:taxon-name></italic> de Man, 1890 (<tp:taxon-name><tp:taxon-name-part taxon-name-part-type="phylum">Nematoda</tp:taxon-name-part></tp:taxon-name>, <tp:taxon-name><tp:taxon-name-part taxon-name-part-type="class">Enoplea</tp:taxon-name-part></tp:taxon-name>, <tp:taxon-name><tp:taxon-name-part taxon-name-part-type="order">Enoplida</tp:taxon-name-part></tp:taxon-name>, <tp:taxon-name><tp:taxon-name-part taxon-name-part-type="family">Oncholaimidae</tp:taxon-name-part></tp:taxon-name>) from the intertidal zone of the Yellow Sea, China</article-title><source>Zookeys</source><day>11</day><month>03</month><year>2025</year><volume>1231</volume><fpage>99</fpage><lpage>117</lpage><pub-id pub-id-type="doi">10.3897/zookeys.1231.142078</pub-id></mixed-citation></tp:treatment-meta><tp:nomenclature><label>﻿Genus</label><tp:taxon-name>
              <object-id xmlns:xlink="http://www.w3.org/1999/xlink" content-type="arpha" xlink:type="simple">84C8587D-BAA1-5143-B230-C5DCA3707976</object-id>
              <tp:taxon-name-part taxon-name-part-type="genus" reg="Viscosia">Viscosia</tp:taxon-name-part>
            </tp:taxon-name><tp:taxon-authority>de Man, 1890</tp:taxon-authority></tp:nomenclature><tp:treatment-sec sec-type="diagnosis" id="SECID0EGJAC"><title>Diagnosis</title><p><bold>(according to <xref ref-type="bibr" rid="B65">Smol et al. 2014</xref>).</bold> Buccal cavity large, barrel-shaped with three unequal immovable teeth, of which the right subventral tooth largest. Females didelphic-amphidelphic with reflexed ovaries. Spicules short, straight or slightly curved. Gubernaculum absent. Demanian system present and simple, consisting of prolongation of the ovary at the reflexed point that connects it with the intestine through the osmosium.</p><sec sec-type="﻿List of valid species (64 species)" id="SECID0ETJAC"><title>﻿List of valid species (64 species)</title><p><italic><tp:taxon-name><tp:taxon-name-part taxon-name-part-type="genus" reg="Viscosia">V.</tp:taxon-name-part><tp:taxon-name-part taxon-name-part-type="species" reg="abyssorum">abyssorum</tp:taxon-name-part></tp:taxon-name></italic> (Allgén, 1933) Wieser, 1953.</p><p>syn. <italic><tp:taxon-name><tp:taxon-name-part taxon-name-part-type="genus" reg="Oncholaimus">Oncholaimus</tp:taxon-name-part><tp:taxon-name-part taxon-name-part-type="species" reg="abyssorum">abyssorum</tp:taxon-name-part></tp:taxon-name></italic> Allgén, 1933.</p><p><italic><tp:taxon-name><tp:taxon-name-part taxon-name-part-type="genus" reg="Viscosia">V.</tp:taxon-name-part><tp:taxon-name-part taxon-name-part-type="species" reg="angustata">angustata</tp:taxon-name-part></tp:taxon-name></italic> (Cobb, 1890) Kreis, 1934.</p><p>syn. <italic><tp:taxon-name><tp:taxon-name-part taxon-name-part-type="genus" reg="Oncholaimus">Oncholaimus</tp:taxon-name-part><tp:taxon-name-part taxon-name-part-type="species" reg="angustatus">angustatus</tp:taxon-name-part></tp:taxon-name></italic> Cobb, 1890.</p><p><italic><tp:taxon-name><tp:taxon-name-part taxon-name-part-type="genus" reg="Viscosia">V.</tp:taxon-name-part><tp:taxon-name-part taxon-name-part-type="species" reg="antarctica">antarctica</tp:taxon-name-part></tp:taxon-name></italic> Allgén, 1959.</p><p><italic><tp:taxon-name><tp:taxon-name-part taxon-name-part-type="genus" reg="Viscosia">V.</tp:taxon-name-part><tp:taxon-name-part taxon-name-part-type="species" reg="bandaensilis">bandaensilis</tp:taxon-name-part></tp:taxon-name></italic> Lorenzen, 1981.</p><p>syn. <italic><tp:taxon-name><tp:taxon-name-part taxon-name-part-type="genus" reg="Mononcholaimus">Mononcholaimus</tp:taxon-name-part><tp:taxon-name-part taxon-name-part-type="species" reg="bandaensis">bandaensis</tp:taxon-name-part></tp:taxon-name></italic> Kreis, 1932.</p><p><italic><tp:taxon-name><tp:taxon-name-part taxon-name-part-type="genus" reg="Viscosia">V.</tp:taxon-name-part><tp:taxon-name-part taxon-name-part-type="species" reg="bandaensis">bandaensis</tp:taxon-name-part></tp:taxon-name></italic> Kreis, 1932.</p><p>syn. <italic><tp:taxon-name><tp:taxon-name-part taxon-name-part-type="genus" reg="Mononcholaimus">Mononcholaimus</tp:taxon-name-part><tp:taxon-name-part taxon-name-part-type="species" reg="bandaensis">bandaensis</tp:taxon-name-part></tp:taxon-name></italic> Kreis, 1932.</p><p><italic><tp:taxon-name><tp:taxon-name-part taxon-name-part-type="genus" reg="Viscosia">V.</tp:taxon-name-part><tp:taxon-name-part taxon-name-part-type="species" reg="bayensis">bayensis</tp:taxon-name-part></tp:taxon-name></italic> Keppner, 1987.</p><p><italic><tp:taxon-name><tp:taxon-name-part taxon-name-part-type="genus" reg="Viscosia">V.</tp:taxon-name-part><tp:taxon-name-part taxon-name-part-type="species" reg="brachylaima">brachylaima</tp:taxon-name-part></tp:taxon-name></italic> Filipjev, 1927.</p><p><italic><tp:taxon-name><tp:taxon-name-part taxon-name-part-type="genus" reg="Viscosia">V.</tp:taxon-name-part><tp:taxon-name-part taxon-name-part-type="species" reg="brevicaudata">brevicaudata</tp:taxon-name-part></tp:taxon-name></italic> Mawson, 1958.</p><p><italic><tp:taxon-name><tp:taxon-name-part taxon-name-part-type="genus" reg="Viscosia">V.</tp:taxon-name-part><tp:taxon-name-part taxon-name-part-type="species" reg="brevilaima">brevilaima</tp:taxon-name-part></tp:taxon-name></italic> Allgén, 1959.</p><p><italic><tp:taxon-name><tp:taxon-name-part taxon-name-part-type="genus" reg="Viscosia">V.</tp:taxon-name-part><tp:taxon-name-part taxon-name-part-type="species" reg="cobbi">cobbi</tp:taxon-name-part></tp:taxon-name></italic> Filipjev, 1918.</p><p><italic><tp:taxon-name><tp:taxon-name-part taxon-name-part-type="genus" reg="Viscosia">V.</tp:taxon-name-part><tp:taxon-name-part taxon-name-part-type="species" reg="coomansi">coomansi</tp:taxon-name-part></tp:taxon-name></italic> Smol &amp; Sharma, 1984.</p><p><italic><tp:taxon-name><tp:taxon-name-part taxon-name-part-type="genus" reg="Viscosia">V.</tp:taxon-name-part><tp:taxon-name-part taxon-name-part-type="species" reg="dossena">dossena</tp:taxon-name-part></tp:taxon-name></italic> Leduc &amp; Zhao, 2023.</p><p><italic><tp:taxon-name><tp:taxon-name-part taxon-name-part-type="genus" reg="Viscosia">V.</tp:taxon-name-part><tp:taxon-name-part taxon-name-part-type="species" reg="elegans">elegans</tp:taxon-name-part></tp:taxon-name></italic> (Kreis, 1924) Lorenzen, 1981.</p><p>syn. <italic><tp:taxon-name><tp:taxon-name-part taxon-name-part-type="genus" reg="Mononcholaimus">Mononcholaimus</tp:taxon-name-part><tp:taxon-name-part taxon-name-part-type="species" reg="elegans">elegans</tp:taxon-name-part></tp:taxon-name></italic> Kreis, 1924.</p><p><italic><tp:taxon-name><tp:taxon-name-part taxon-name-part-type="genus" reg="Viscosia">V.</tp:taxon-name-part><tp:taxon-name-part taxon-name-part-type="species" reg="elongata">elongata</tp:taxon-name-part></tp:taxon-name></italic> Filipjev, 1922.</p><p><italic><tp:taxon-name><tp:taxon-name-part taxon-name-part-type="genus" reg="Viscosia">V.</tp:taxon-name-part><tp:taxon-name-part taxon-name-part-type="species" reg="epapillosa">epapillosa</tp:taxon-name-part></tp:taxon-name></italic> Platonova, 1971.</p><p><italic><tp:taxon-name><tp:taxon-name-part taxon-name-part-type="genus" reg="Viscosia">V.</tp:taxon-name-part><tp:taxon-name-part taxon-name-part-type="species" reg="erasmi">erasmi</tp:taxon-name-part></tp:taxon-name></italic> Furstenberg &amp; Vincx, 1989.</p><p><italic><tp:taxon-name><tp:taxon-name-part taxon-name-part-type="genus" reg="Viscosia">V.</tp:taxon-name-part><tp:taxon-name-part taxon-name-part-type="species" reg="falklandiae">falklandiae</tp:taxon-name-part></tp:taxon-name></italic> Allgén, 1959.</p><p><italic><tp:taxon-name><tp:taxon-name-part taxon-name-part-type="genus" reg="Viscosia">V.</tp:taxon-name-part><tp:taxon-name-part taxon-name-part-type="species" reg="filiformis">filiformis</tp:taxon-name-part></tp:taxon-name></italic> (Kreis, 1932) Lorenzen, 1981.</p><p>syn. <italic><tp:taxon-name><tp:taxon-name-part taxon-name-part-type="genus" reg="Mononcholaimus">Mononcholaimus</tp:taxon-name-part><tp:taxon-name-part taxon-name-part-type="species" reg="filiformis">filiformis</tp:taxon-name-part></tp:taxon-name></italic> Kreis, 1932.</p><p><italic><tp:taxon-name><tp:taxon-name-part taxon-name-part-type="genus" reg="Viscosia">V.</tp:taxon-name-part><tp:taxon-name-part taxon-name-part-type="species" reg="floridana">floridana</tp:taxon-name-part></tp:taxon-name></italic> Keppner, 1987.</p><p><italic><tp:taxon-name><tp:taxon-name-part taxon-name-part-type="genus" reg="Viscosia">V.</tp:taxon-name-part><tp:taxon-name-part taxon-name-part-type="species" reg="franzii">franzii</tp:taxon-name-part></tp:taxon-name></italic> Boucher, 1977.</p><p><italic><tp:taxon-name><tp:taxon-name-part taxon-name-part-type="genus" reg="Viscosia">V.</tp:taxon-name-part><tp:taxon-name-part taxon-name-part-type="species" reg="glabra">glabra</tp:taxon-name-part></tp:taxon-name></italic> (Bastian, 1865) de Man, 1890.</p><p>syn. <italic><tp:taxon-name><tp:taxon-name-part taxon-name-part-type="genus" reg="Oncholaimus">Oncholaimus</tp:taxon-name-part><tp:taxon-name-part taxon-name-part-type="species" reg="glaber">glaber</tp:taxon-name-part></tp:taxon-name></italic> Bastian, 1865.</p><p>syn. <italic><tp:taxon-name><tp:taxon-name-part taxon-name-part-type="genus" reg="Viscosia">Viscosia</tp:taxon-name-part><tp:taxon-name-part taxon-name-part-type="species" reg="micoletzkyi">micoletzkyi</tp:taxon-name-part></tp:taxon-name></italic> Chitwood, 1951.</p><p><italic><tp:taxon-name><tp:taxon-name-part taxon-name-part-type="genus" reg="Viscosia">V.</tp:taxon-name-part><tp:taxon-name-part taxon-name-part-type="species" reg="grahami">grahami</tp:taxon-name-part></tp:taxon-name></italic> Allgén, 1959.</p><p><italic><tp:taxon-name><tp:taxon-name-part taxon-name-part-type="genus" reg="Viscosia">V.</tp:taxon-name-part><tp:taxon-name-part taxon-name-part-type="species" reg="hanstroemi">hanstroemi</tp:taxon-name-part></tp:taxon-name></italic> Wieser, 1953.</p><p><italic><tp:taxon-name><tp:taxon-name-part taxon-name-part-type="genus" reg="Viscosia">V.</tp:taxon-name-part><tp:taxon-name-part taxon-name-part-type="species" reg="heterolaima">heterolaima</tp:taxon-name-part></tp:taxon-name></italic> Smol &amp; Sharma, 1984.</p><p><italic><tp:taxon-name><tp:taxon-name-part taxon-name-part-type="genus" reg="Viscosia">V.</tp:taxon-name-part><tp:taxon-name-part taxon-name-part-type="species" reg="keiensilis">keiensilis</tp:taxon-name-part></tp:taxon-name></italic> Lorenzen, 1981.</p><p>syn. <italic><tp:taxon-name><tp:taxon-name-part taxon-name-part-type="genus" reg="Mononcholaimus">Mononcholaimus</tp:taxon-name-part><tp:taxon-name-part taxon-name-part-type="species" reg="keiensis">keiensis</tp:taxon-name-part></tp:taxon-name></italic> Kreis, 1932.</p><p><italic><tp:taxon-name><tp:taxon-name-part taxon-name-part-type="genus" reg="Viscosia">V.</tp:taxon-name-part><tp:taxon-name-part taxon-name-part-type="species" reg="keiensis">keiensis</tp:taxon-name-part></tp:taxon-name></italic> Kreis, 1932.</p><p>syn. <italic><tp:taxon-name><tp:taxon-name-part taxon-name-part-type="genus" reg="Mononcholaimus">Mononcholaimus</tp:taxon-name-part><tp:taxon-name-part taxon-name-part-type="species" reg="keiensis">keiensis</tp:taxon-name-part></tp:taxon-name></italic> Kreis, 1932.</p><p><italic><tp:taxon-name><tp:taxon-name-part taxon-name-part-type="genus" reg="Viscosia">V.</tp:taxon-name-part><tp:taxon-name-part taxon-name-part-type="species" reg="langrunensis">langrunensis</tp:taxon-name-part></tp:taxon-name></italic> (de Man, 1890) Filipjev, 1918.</p><p>syn. <italic><tp:taxon-name><tp:taxon-name-part taxon-name-part-type="genus" reg="Oncholaimus">Oncholaimus</tp:taxon-name-part><tp:taxon-name-part taxon-name-part-type="species" reg="langrunensis">langrunensis</tp:taxon-name-part></tp:taxon-name></italic> de Man, 1890.</p><p><italic><tp:taxon-name><tp:taxon-name-part taxon-name-part-type="genus" reg="Viscosia">V.</tp:taxon-name-part><tp:taxon-name-part taxon-name-part-type="species" reg="longicaudatoides">longicaudatoides</tp:taxon-name-part></tp:taxon-name></italic> Nguyen Vu Thanh &amp; Gagarin, 2013.</p><p><italic><tp:taxon-name><tp:taxon-name-part taxon-name-part-type="genus" reg="Viscosia">V.</tp:taxon-name-part><tp:taxon-name-part taxon-name-part-type="species" reg="macramphida">macramphida</tp:taxon-name-part></tp:taxon-name></italic> Chitwood, 1951.</p><p><italic><tp:taxon-name><tp:taxon-name-part taxon-name-part-type="genus" reg="Viscosia">V.</tp:taxon-name-part><tp:taxon-name-part taxon-name-part-type="species" reg="macrobursata">macrobursata</tp:taxon-name-part></tp:taxon-name></italic> Keppner, 1987.</p><p><italic><tp:taxon-name><tp:taxon-name-part taxon-name-part-type="genus" reg="Viscosia">V.</tp:taxon-name-part><tp:taxon-name-part taxon-name-part-type="species" reg="megalaima">megalaima</tp:taxon-name-part></tp:taxon-name></italic> (Ditlevsen, 1928) Hope &amp; Murphy, 1972.</p><p>syn. <italic><tp:taxon-name><tp:taxon-name-part taxon-name-part-type="genus" reg="Steineria">Steineria</tp:taxon-name-part><tp:taxon-name-part taxon-name-part-type="species" reg="megalaima">megalaima</tp:taxon-name-part></tp:taxon-name></italic> Ditlevsen, 1928.</p><p><italic><tp:taxon-name><tp:taxon-name-part taxon-name-part-type="genus" reg="Viscosia">V.</tp:taxon-name-part><tp:taxon-name-part taxon-name-part-type="species" reg="meridionalis">meridionalis</tp:taxon-name-part></tp:taxon-name></italic> Kreis, 1932.</p><p><italic><tp:taxon-name><tp:taxon-name-part taxon-name-part-type="genus" reg="Viscosia">V.</tp:taxon-name-part><tp:taxon-name-part taxon-name-part-type="species" reg="microseta">microseta</tp:taxon-name-part></tp:taxon-name></italic> Wieser, 1953.</p><p><italic><tp:taxon-name><tp:taxon-name-part taxon-name-part-type="genus" reg="Viscosia">V.</tp:taxon-name-part><tp:taxon-name-part taxon-name-part-type="species" reg="nicaraguensis">nicaraguensis</tp:taxon-name-part></tp:taxon-name></italic> Gerlach, 1957.</p><p>syn. <italic><tp:taxon-name><tp:taxon-name-part taxon-name-part-type="genus" reg="Viscosia">Viscosia</tp:taxon-name-part><tp:taxon-name-part taxon-name-part-type="species" reg="papillata">papillata</tp:taxon-name-part><tp:taxon-name-part taxon-name-part-type="subspecies" reg="nicaraguensis">nicaraguensis</tp:taxon-name-part></tp:taxon-name></italic> Gerlach, 1957.</p><p><italic><tp:taxon-name><tp:taxon-name-part taxon-name-part-type="genus" reg="Viscosia">V.</tp:taxon-name-part><tp:taxon-name-part taxon-name-part-type="species" reg="nona">nona</tp:taxon-name-part></tp:taxon-name></italic> Filipjev, 1946.</p><p><italic><tp:taxon-name><tp:taxon-name-part taxon-name-part-type="genus" reg="Viscosia">V.</tp:taxon-name-part><tp:taxon-name-part taxon-name-part-type="species" reg="norvegica">norvegica</tp:taxon-name-part></tp:taxon-name></italic> (Allgén, 1946) Lorenzen, 1981.</p><p>syn. <italic><tp:taxon-name><tp:taxon-name-part taxon-name-part-type="genus" reg="Mononcholaimus">Mononcholaimus</tp:taxon-name-part><tp:taxon-name-part taxon-name-part-type="species" reg="norvegicus">norvegicus</tp:taxon-name-part></tp:taxon-name></italic> Allgén, 1946.</p><p><italic><tp:taxon-name><tp:taxon-name-part taxon-name-part-type="genus" reg="Viscosia">V.</tp:taxon-name-part><tp:taxon-name-part taxon-name-part-type="species" reg="nuda">nuda</tp:taxon-name-part></tp:taxon-name></italic> Kreis, 1932.</p><p><italic><tp:taxon-name><tp:taxon-name-part taxon-name-part-type="genus" reg="Viscosia">V.</tp:taxon-name-part><tp:taxon-name-part taxon-name-part-type="species" reg="oncholaimelloides">oncholaimelloides</tp:taxon-name-part></tp:taxon-name></italic> Wieser &amp; Hopper, 1967.</p><p><italic><tp:taxon-name><tp:taxon-name-part taxon-name-part-type="genus" reg="Viscosia">V.</tp:taxon-name-part><tp:taxon-name-part taxon-name-part-type="species" reg="orientalis">orientalis</tp:taxon-name-part></tp:taxon-name></italic> Gagarin, 2020.</p><p><italic><tp:taxon-name><tp:taxon-name-part taxon-name-part-type="genus" reg="Viscosia">V.</tp:taxon-name-part><tp:taxon-name-part taxon-name-part-type="species" reg="papillata">papillata</tp:taxon-name-part></tp:taxon-name></italic> Chitwood, 1951.</p><p><italic><tp:taxon-name><tp:taxon-name-part taxon-name-part-type="genus" reg="Viscosia">V.</tp:taxon-name-part><tp:taxon-name-part taxon-name-part-type="species" reg="papillatoides">papillatoides</tp:taxon-name-part></tp:taxon-name></italic> Chitwood, 1960.</p><p><italic><tp:taxon-name><tp:taxon-name-part taxon-name-part-type="genus" reg="Viscosia">V.</tp:taxon-name-part><tp:taxon-name-part taxon-name-part-type="species" reg="papillatula">papillatula</tp:taxon-name-part></tp:taxon-name></italic> Lorenzen, 1981.</p><p>syn. <italic><tp:taxon-name><tp:taxon-name-part taxon-name-part-type="genus" reg="Mononcholaimus">Mononcholaimus</tp:taxon-name-part><tp:taxon-name-part taxon-name-part-type="species" reg="papillatus">papillatus</tp:taxon-name-part></tp:taxon-name></italic> Kreis, 1932.</p><p><italic><tp:taxon-name><tp:taxon-name-part taxon-name-part-type="genus" reg="Viscosia">V.</tp:taxon-name-part><tp:taxon-name-part taxon-name-part-type="species" reg="parafalklandiae">parafalklandiae</tp:taxon-name-part></tp:taxon-name></italic> Allgén, 1959.</p><p><italic><tp:taxon-name><tp:taxon-name-part taxon-name-part-type="genus" reg="Viscosia">V.</tp:taxon-name-part><tp:taxon-name-part taxon-name-part-type="species" reg="parapellucida">parapellucida</tp:taxon-name-part></tp:taxon-name></italic> (Allgén, 1959) Gerlach &amp; Riemann, 1974.</p><p>syn. <italic><tp:taxon-name><tp:taxon-name-part taxon-name-part-type="genus" reg="Viscosia">Viscosia</tp:taxon-name-part><tp:taxon-name-part taxon-name-part-type="species" reg="pellucida">pellucida</tp:taxon-name-part></tp:taxon-name></italic> Allgén, 1959.</p><p><italic><tp:taxon-name><tp:taxon-name-part taxon-name-part-type="genus" reg="Viscosia">V.</tp:taxon-name-part><tp:taxon-name-part taxon-name-part-type="species" reg="parasetosa">parasetosa</tp:taxon-name-part></tp:taxon-name></italic> (Kreis, 1932) Lorenzen, 1981.</p><p>syn. <italic><tp:taxon-name><tp:taxon-name-part taxon-name-part-type="genus" reg="Mononcholaimus">Mononcholaimus</tp:taxon-name-part><tp:taxon-name-part taxon-name-part-type="species" reg="parasetosus">parasetosus</tp:taxon-name-part></tp:taxon-name></italic> Kreis, 1932.</p><p><italic><tp:taxon-name><tp:taxon-name-part taxon-name-part-type="genus" reg="Viscosia">V.</tp:taxon-name-part><tp:taxon-name-part taxon-name-part-type="species" reg="pedroensis">pedroensis</tp:taxon-name-part></tp:taxon-name></italic> Allgén, 1947.</p><p><italic><tp:taxon-name><tp:taxon-name-part taxon-name-part-type="genus" reg="Viscosia">V.</tp:taxon-name-part><tp:taxon-name-part taxon-name-part-type="species" reg="profunda">profunda</tp:taxon-name-part></tp:taxon-name></italic> (Vitiello, 1970) Lorenzen, 1981.</p><p>syn. <italic><tp:taxon-name><tp:taxon-name-part taxon-name-part-type="genus" reg="Mononcholaimus">Mononcholaimus</tp:taxon-name-part><tp:taxon-name-part taxon-name-part-type="species" reg="profundus">profundus</tp:taxon-name-part></tp:taxon-name></italic> Vitiello, 1970.</p><p><italic><tp:taxon-name><tp:taxon-name-part taxon-name-part-type="genus" reg="Viscosia">V.</tp:taxon-name-part><tp:taxon-name-part taxon-name-part-type="species" reg="propinqua">propinqua</tp:taxon-name-part></tp:taxon-name></italic> Allgén, 1959.</p><p><italic><tp:taxon-name><tp:taxon-name-part taxon-name-part-type="genus" reg="Viscosia">V.</tp:taxon-name-part><tp:taxon-name-part taxon-name-part-type="species" reg="pseudoglabra">pseudoglabra</tp:taxon-name-part></tp:taxon-name></italic> Kreis, 1932.</p><p><italic><tp:taxon-name><tp:taxon-name-part taxon-name-part-type="genus" reg="Viscosia">V.</tp:taxon-name-part><tp:taxon-name-part taxon-name-part-type="species" reg="pygmaea">pygmaea</tp:taxon-name-part></tp:taxon-name></italic> Nguyen Vu Thanh &amp; Gagarin, 2013.</p><p><italic><tp:taxon-name><tp:taxon-name-part taxon-name-part-type="genus" reg="Viscosia">V.</tp:taxon-name-part><tp:taxon-name-part taxon-name-part-type="species" reg="rectangulata">rectangulata</tp:taxon-name-part></tp:taxon-name></italic> Wieser, 1953.</p><p><italic><tp:taxon-name><tp:taxon-name-part taxon-name-part-type="genus" reg="Viscosia">V.</tp:taxon-name-part><tp:taxon-name-part taxon-name-part-type="species" reg="rustica">rustica</tp:taxon-name-part></tp:taxon-name></italic> (Kreis, 1929) Lorenzen, 1974.</p><p>syn. <italic><tp:taxon-name><tp:taxon-name-part taxon-name-part-type="genus" reg="Mononcholaimus">Mononcholaimus</tp:taxon-name-part><tp:taxon-name-part taxon-name-part-type="species" reg="rusticus">rusticus</tp:taxon-name-part></tp:taxon-name></italic> Kreis, 1929.</p><p><italic><tp:taxon-name><tp:taxon-name-part taxon-name-part-type="genus" reg="Viscosia">V.</tp:taxon-name-part><tp:taxon-name-part taxon-name-part-type="species" reg="sedata">sedata</tp:taxon-name-part></tp:taxon-name></italic> Gagarin &amp; Nguyen Vu Thanh, 2007.</p><p><italic><tp:taxon-name><tp:taxon-name-part taxon-name-part-type="genus" reg="Viscosia">V.</tp:taxon-name-part><tp:taxon-name-part taxon-name-part-type="species" reg="separabilis">separabilis</tp:taxon-name-part></tp:taxon-name></italic> (Wieser, 1953) Lorenzen, 1981.</p><p>syn. <italic><tp:taxon-name><tp:taxon-name-part taxon-name-part-type="genus" reg="Mononcholaimus">Mononcholaimus</tp:taxon-name-part><tp:taxon-name-part taxon-name-part-type="species" reg="separabilis">separabilis</tp:taxon-name-part></tp:taxon-name></italic> Wieser, 1953.</p><p><italic><tp:taxon-name><tp:taxon-name-part taxon-name-part-type="genus" reg="Viscosia">V.</tp:taxon-name-part><tp:taxon-name-part taxon-name-part-type="species" reg="setosa">setosa</tp:taxon-name-part></tp:taxon-name></italic> (Kreis, 1932) Lorenzen, 1981.</p><p>syn. <italic><tp:taxon-name><tp:taxon-name-part taxon-name-part-type="genus" reg="Mononcholaimus">Mononcholaimus</tp:taxon-name-part><tp:taxon-name-part taxon-name-part-type="species" reg="setosus">setosus</tp:taxon-name-part></tp:taxon-name></italic> Kreis, 1932.</p><p><italic><tp:taxon-name><tp:taxon-name-part taxon-name-part-type="genus" reg="Viscosia">V.</tp:taxon-name-part><tp:taxon-name-part taxon-name-part-type="species" reg="similis">similis</tp:taxon-name-part></tp:taxon-name></italic> Allgén, 1959.</p><p><italic><tp:taxon-name><tp:taxon-name-part taxon-name-part-type="genus" reg="Viscosia">V.</tp:taxon-name-part><tp:taxon-name-part taxon-name-part-type="species" reg="stenolaima">stenolaima</tp:taxon-name-part></tp:taxon-name></italic> Filipjev, 1927.</p><p><italic><tp:taxon-name><tp:taxon-name-part taxon-name-part-type="genus" reg="Viscosia">V.</tp:taxon-name-part><tp:taxon-name-part taxon-name-part-type="species" reg="tenuissima">tenuissima</tp:taxon-name-part></tp:taxon-name></italic> Allgén, 1959.</p><p><italic><tp:taxon-name><tp:taxon-name-part taxon-name-part-type="genus" reg="Viscosia">V.</tp:taxon-name-part><tp:taxon-name-part taxon-name-part-type="species" reg="timmi">timmi</tp:taxon-name-part></tp:taxon-name></italic> Gagarin &amp; Nguyen Thi Thu, 2008.</p><p><italic><tp:taxon-name><tp:taxon-name-part taxon-name-part-type="genus" reg="Viscosia">V.</tp:taxon-name-part><tp:taxon-name-part taxon-name-part-type="species" reg="tumidula">tumidula</tp:taxon-name-part></tp:taxon-name></italic> Wieser, 1959.</p><p><italic><tp:taxon-name><tp:taxon-name-part taxon-name-part-type="genus" reg="Viscosia">V.</tp:taxon-name-part><tp:taxon-name-part taxon-name-part-type="species" reg="uipii">uipii</tp:taxon-name-part></tp:taxon-name></italic> Coomans, Vincx &amp; Decraemer, 1985.</p><p><italic><tp:taxon-name><tp:taxon-name-part taxon-name-part-type="genus" reg="Viscosia">V.</tp:taxon-name-part><tp:taxon-name-part taxon-name-part-type="species" reg="viscosa">viscosa</tp:taxon-name-part></tp:taxon-name></italic> (Bastian, 1865) de Man, 1890.</p><p>syn. <italic><tp:taxon-name><tp:taxon-name-part taxon-name-part-type="genus" reg="Mononcholaimus">Mononcholaimus</tp:taxon-name-part><tp:taxon-name-part taxon-name-part-type="species" reg="viscosus">viscosus</tp:taxon-name-part></tp:taxon-name></italic> Allgén, 1930.</p><p>syn. <italic><tp:taxon-name><tp:taxon-name-part taxon-name-part-type="genus" reg="Oncholaimus">Oncholaimus</tp:taxon-name-part><tp:taxon-name-part taxon-name-part-type="species" reg="viscosus">viscosus</tp:taxon-name-part></tp:taxon-name></italic> Bastian, 1865.</p><p><italic><tp:taxon-name><tp:taxon-name-part taxon-name-part-type="genus" reg="Viscosia">V.</tp:taxon-name-part><tp:taxon-name-part taxon-name-part-type="species" reg="viscosula">viscosula</tp:taxon-name-part></tp:taxon-name></italic> Lorenzen, 1981.</p><p>syn. <italic><tp:taxon-name><tp:taxon-name-part taxon-name-part-type="genus" reg="Mononcholaimus">Mononcholaimus</tp:taxon-name-part><tp:taxon-name-part taxon-name-part-type="species" reg="viscosus">viscosus</tp:taxon-name-part></tp:taxon-name></italic> Allgén, 1930.</p><p><italic><tp:taxon-name><tp:taxon-name-part taxon-name-part-type="genus" reg="Viscosia">V.</tp:taxon-name-part><tp:taxon-name-part taxon-name-part-type="species" reg="wieseri">wieseri</tp:taxon-name-part></tp:taxon-name></italic> Mawson, 1958.</p></sec><sec sec-type="﻿Species inquirendae (38 species)" id="SECID0EU4AE"><title>﻿Species <italic>inquirendae</italic> (38 species)</title><p><italic><tp:taxon-name><tp:taxon-name-part taxon-name-part-type="genus" reg="Viscosia">V.</tp:taxon-name-part><tp:taxon-name-part taxon-name-part-type="species" reg="brachydonta">brachydonta</tp:taxon-name-part></tp:taxon-name></italic> Allgén, 1959.</p><p><italic><tp:taxon-name><tp:taxon-name-part taxon-name-part-type="genus" reg="Viscosia">V.</tp:taxon-name-part><tp:taxon-name-part taxon-name-part-type="species" reg="brachylaimoides">brachylaimoides</tp:taxon-name-part></tp:taxon-name></italic> Chitwood, 1937.</p><p><italic><tp:taxon-name><tp:taxon-name-part taxon-name-part-type="genus" reg="Viscosia">V.</tp:taxon-name-part><tp:taxon-name-part taxon-name-part-type="species" reg="brevidentata">brevidentata</tp:taxon-name-part></tp:taxon-name></italic> (Vitiello, 1967) Lorenzen, 1981.</p><p>syn. <italic><tp:taxon-name><tp:taxon-name-part taxon-name-part-type="genus" reg="Mononcholaimus">Mononcholaimus</tp:taxon-name-part><tp:taxon-name-part taxon-name-part-type="species" reg="brevidentatus">brevidentatus</tp:taxon-name-part></tp:taxon-name></italic> Vitiello, 1967.</p><p><italic><tp:taxon-name><tp:taxon-name-part taxon-name-part-type="genus" reg="Viscosia">V.</tp:taxon-name-part><tp:taxon-name-part taxon-name-part-type="species" reg="conicaudata">conicaudata</tp:taxon-name-part></tp:taxon-name></italic> (Kreis, 1932) Lorenzen, 1981.</p><p>syn. <italic><tp:taxon-name><tp:taxon-name-part taxon-name-part-type="genus" reg="Mononcholaimus">Mononcholaimus</tp:taxon-name-part><tp:taxon-name-part taxon-name-part-type="species" reg="conicaudatus">conicaudatus</tp:taxon-name-part></tp:taxon-name></italic> Kreis, 1932.</p><p><italic><tp:taxon-name><tp:taxon-name-part taxon-name-part-type="genus" reg="Viscosia">V.</tp:taxon-name-part><tp:taxon-name-part taxon-name-part-type="species" reg="crassa">crassa</tp:taxon-name-part></tp:taxon-name></italic> Kreis, 1932.</p><p><italic><tp:taxon-name><tp:taxon-name-part taxon-name-part-type="genus" reg="Viscosia">V.</tp:taxon-name-part><tp:taxon-name-part taxon-name-part-type="species" reg="cryptodentata">cryptodentata</tp:taxon-name-part></tp:taxon-name></italic> Allgén, 1959.</p><p><italic><tp:taxon-name><tp:taxon-name-part taxon-name-part-type="genus" reg="Viscosia">V.</tp:taxon-name-part><tp:taxon-name-part taxon-name-part-type="species" reg="diodon">diodon</tp:taxon-name-part></tp:taxon-name></italic> (Wieser, 1951) Lorenzen, 1981.</p><p>syn. <italic><tp:taxon-name><tp:taxon-name-part taxon-name-part-type="genus" reg="Mononcholaimus">Mononcholaimus</tp:taxon-name-part><tp:taxon-name-part taxon-name-part-type="species" reg="diodon">diodon</tp:taxon-name-part></tp:taxon-name></italic> (Wieser, 1951) Wieser, 1953.</p><p>syn. <italic><tp:taxon-name><tp:taxon-name-part taxon-name-part-type="genus" reg="Oncholaimellus">Oncholaimellus</tp:taxon-name-part><tp:taxon-name-part taxon-name-part-type="species" reg="diodon">diodon</tp:taxon-name-part></tp:taxon-name></italic> Wieser, 1951.</p><p><italic><tp:taxon-name><tp:taxon-name-part taxon-name-part-type="genus" reg="Viscosia">V.</tp:taxon-name-part><tp:taxon-name-part taxon-name-part-type="species" reg="dubiosa">dubiosa</tp:taxon-name-part></tp:taxon-name></italic> Kreis, 1932.</p><p><italic><tp:taxon-name><tp:taxon-name-part taxon-name-part-type="genus" reg="Viscosia">V.</tp:taxon-name-part><tp:taxon-name-part taxon-name-part-type="species" reg="fatigans">fatigans</tp:taxon-name-part></tp:taxon-name></italic> Filipjev, 1946.</p><p><italic><tp:taxon-name><tp:taxon-name-part taxon-name-part-type="genus" reg="Viscosia">V.</tp:taxon-name-part><tp:taxon-name-part taxon-name-part-type="species" reg="filipjevi">filipjevi</tp:taxon-name-part></tp:taxon-name></italic> Paramonov, 1929.</p><p><italic><tp:taxon-name><tp:taxon-name-part taxon-name-part-type="genus" reg="Viscosia">V.</tp:taxon-name-part><tp:taxon-name-part taxon-name-part-type="species" reg="gabriolae">gabriolae</tp:taxon-name-part></tp:taxon-name></italic> (Allgén, 1951) Lorenzen, 1981.</p><p>syn. <italic><tp:taxon-name><tp:taxon-name-part taxon-name-part-type="genus" reg="Mononcholaimus">Mononcholaimus</tp:taxon-name-part><tp:taxon-name-part taxon-name-part-type="species" reg="gabriolae">gabriolae</tp:taxon-name-part></tp:taxon-name></italic> Allgén, 1951.</p><p><italic><tp:taxon-name><tp:taxon-name-part taxon-name-part-type="genus" reg="Viscosia">V.</tp:taxon-name-part><tp:taxon-name-part taxon-name-part-type="species" reg="glaberoides">glaberoides</tp:taxon-name-part></tp:taxon-name></italic> (Allgén, 1932) Lorenzen, 1981.</p><p>syn. <italic><tp:taxon-name><tp:taxon-name-part taxon-name-part-type="genus" reg="Mononcholaimus">Mononcholaimus</tp:taxon-name-part><tp:taxon-name-part taxon-name-part-type="species" reg="glaberoides">glaberoides</tp:taxon-name-part></tp:taxon-name></italic> Allgén, 1932.</p><p><italic><tp:taxon-name><tp:taxon-name-part taxon-name-part-type="genus" reg="Viscosia">V.</tp:taxon-name-part><tp:taxon-name-part taxon-name-part-type="species" reg="isotonchula">isotonchula</tp:taxon-name-part></tp:taxon-name></italic> Kreis, 1932.</p><p><italic><tp:taxon-name><tp:taxon-name-part taxon-name-part-type="genus" reg="Viscosia">V.</tp:taxon-name-part><tp:taxon-name-part taxon-name-part-type="species" reg="klatti">klatti</tp:taxon-name-part></tp:taxon-name></italic> (Allgén, 1941) Lorenzen, 1981.</p><p>syn. <italic><tp:taxon-name><tp:taxon-name-part taxon-name-part-type="genus" reg="Mononcholaimus">Mononcholaimus</tp:taxon-name-part><tp:taxon-name-part taxon-name-part-type="species" reg="klatti">klatti</tp:taxon-name-part></tp:taxon-name></italic> Allgén, 1941.</p><p><italic><tp:taxon-name><tp:taxon-name-part taxon-name-part-type="genus" reg="Viscosia">V.</tp:taxon-name-part><tp:taxon-name-part taxon-name-part-type="species" reg="leptolaima">leptolaima</tp:taxon-name-part></tp:taxon-name></italic> Kreis, 1932.</p><p><italic><tp:taxon-name><tp:taxon-name-part taxon-name-part-type="genus" reg="Viscosia">V.</tp:taxon-name-part><tp:taxon-name-part taxon-name-part-type="species" reg="linstowi">linstowi</tp:taxon-name-part></tp:taxon-name></italic> (de Man, 1904) Filipjev, 1918.</p><p>syn. <italic><tp:taxon-name><tp:taxon-name-part taxon-name-part-type="genus" reg="Oncholaimus">Oncholaimus</tp:taxon-name-part><tp:taxon-name-part taxon-name-part-type="species" reg="linstowi">linstowi</tp:taxon-name-part></tp:taxon-name></italic> de Man, 1904.</p><p><italic><tp:taxon-name><tp:taxon-name-part taxon-name-part-type="genus" reg="Viscosia">V.</tp:taxon-name-part><tp:taxon-name-part taxon-name-part-type="species" reg="longicaudata">longicaudata</tp:taxon-name-part></tp:taxon-name></italic> (Kreis, 1932) Lorenzen, 1981.</p><p>syn. <italic><tp:taxon-name><tp:taxon-name-part taxon-name-part-type="genus" reg="Meroviscosia">Meroviscosia</tp:taxon-name-part><tp:taxon-name-part taxon-name-part-type="species" reg="longicaudata">longicaudata</tp:taxon-name-part></tp:taxon-name></italic> Kreis, 1932.</p><p><italic><tp:taxon-name><tp:taxon-name-part taxon-name-part-type="genus" reg="Viscosia">V.</tp:taxon-name-part><tp:taxon-name-part taxon-name-part-type="species" reg="longidentata">longidentata</tp:taxon-name-part></tp:taxon-name></italic> (Schuurmans Stekhoven, 1931) Lorenzen, 1981.</p><p>syn. <italic><tp:taxon-name><tp:taxon-name-part taxon-name-part-type="genus" reg="Mononcholaimus">Mononcholaimus</tp:taxon-name-part><tp:taxon-name-part taxon-name-part-type="species" reg="longidentatus">longidentatus</tp:taxon-name-part></tp:taxon-name></italic> (Schuurmans Stekhoven &amp; Adam in Schuurmans Stekhoven, 1931) Kreis, 1934.</p><p>syn. <italic><tp:taxon-name><tp:taxon-name-part taxon-name-part-type="genus" reg="Oncholaimus">Oncholaimus</tp:taxon-name-part><tp:taxon-name-part taxon-name-part-type="species" reg="longidentatus">longidentatus</tp:taxon-name-part></tp:taxon-name></italic> Schuurmans Stekhoven &amp; Adam in Schuurmans Stekhoven, 1931.</p><p><italic><tp:taxon-name><tp:taxon-name-part taxon-name-part-type="genus" reg="Viscosia">V.</tp:taxon-name-part><tp:taxon-name-part taxon-name-part-type="species" reg="longissima">longissima</tp:taxon-name-part></tp:taxon-name></italic> Filipjev, 1946.</p><p><italic><tp:taxon-name><tp:taxon-name-part taxon-name-part-type="genus" reg="Viscosia">V.</tp:taxon-name-part><tp:taxon-name-part taxon-name-part-type="species" reg="macrorhopalocerca">macrorhopalocerca</tp:taxon-name-part></tp:taxon-name></italic> Kreis, 1932.</p><p><italic><tp:taxon-name><tp:taxon-name-part taxon-name-part-type="genus" reg="Viscosia">V.</tp:taxon-name-part><tp:taxon-name-part taxon-name-part-type="species" reg="minor">minor</tp:taxon-name-part></tp:taxon-name></italic> Filipjev, 1918.</p><p><italic><tp:taxon-name><tp:taxon-name-part taxon-name-part-type="genus" reg="Viscosia">V.</tp:taxon-name-part><tp:taxon-name-part taxon-name-part-type="species" reg="minudonta">minudonta</tp:taxon-name-part></tp:taxon-name></italic> Vitiello, 1970.</p><p><italic><tp:taxon-name><tp:taxon-name-part taxon-name-part-type="genus" reg="Viscosia">V.</tp:taxon-name-part><tp:taxon-name-part taxon-name-part-type="species" reg="nijhoffi">nijhoffi</tp:taxon-name-part></tp:taxon-name></italic> Allgén, 1935.</p><p><italic><tp:taxon-name><tp:taxon-name-part taxon-name-part-type="genus" reg="Viscosia">V.</tp:taxon-name-part><tp:taxon-name-part taxon-name-part-type="species" reg="nordgaardi">nordgaardi</tp:taxon-name-part></tp:taxon-name></italic> Allgén, 1940.</p><p><italic><tp:taxon-name><tp:taxon-name-part taxon-name-part-type="genus" reg="Viscosia">V.</tp:taxon-name-part><tp:taxon-name-part taxon-name-part-type="species" reg="palmae">palmae</tp:taxon-name-part></tp:taxon-name></italic> Schuurmans Stekhoven, 1942.</p><p><italic><tp:taxon-name><tp:taxon-name-part taxon-name-part-type="genus" reg="Viscosia">V.</tp:taxon-name-part><tp:taxon-name-part taxon-name-part-type="species" reg="papillosa">papillosa</tp:taxon-name-part></tp:taxon-name></italic> (Eberth, 1863) Kreis, 1934.</p><p>syn. <italic><tp:taxon-name><tp:taxon-name-part taxon-name-part-type="genus" reg="Oncholaimus">Oncholaimus</tp:taxon-name-part><tp:taxon-name-part taxon-name-part-type="species" reg="papillosus">papillosus</tp:taxon-name-part></tp:taxon-name></italic> Eberth, 1863.</p><p><italic><tp:taxon-name><tp:taxon-name-part taxon-name-part-type="genus" reg="Viscosia">V.</tp:taxon-name-part><tp:taxon-name-part taxon-name-part-type="species" reg="paralinstowi">paralinstowi</tp:taxon-name-part></tp:taxon-name></italic> Chitwood, 1937.</p><p><italic><tp:taxon-name><tp:taxon-name-part taxon-name-part-type="genus" reg="Viscosia">V.</tp:taxon-name-part><tp:taxon-name-part taxon-name-part-type="species" reg="parapedroensis">parapedroensis</tp:taxon-name-part></tp:taxon-name></italic> Allgén, 1947.</p><p><italic><tp:taxon-name><tp:taxon-name-part taxon-name-part-type="genus" reg="Viscosia">V.</tp:taxon-name-part><tp:taxon-name-part taxon-name-part-type="species" reg="paridentata">paridentata</tp:taxon-name-part></tp:taxon-name></italic> Kreis, 1932.</p><p><italic><tp:taxon-name><tp:taxon-name-part taxon-name-part-type="genus" reg="Viscosia">V.</tp:taxon-name-part><tp:taxon-name-part taxon-name-part-type="species" reg="parva">parva</tp:taxon-name-part></tp:taxon-name></italic> Kreis, 1929.</p><p><italic><tp:taxon-name><tp:taxon-name-part taxon-name-part-type="genus" reg="Viscosia">V.</tp:taxon-name-part><tp:taxon-name-part taxon-name-part-type="species" reg="pellucida">pellucida</tp:taxon-name-part></tp:taxon-name></italic> (Cobb, 1898) Filipjev, 1918.</p><p>syn. <italic><tp:taxon-name><tp:taxon-name-part taxon-name-part-type="genus" reg="Oncholaimus">Oncholaimus</tp:taxon-name-part><tp:taxon-name-part taxon-name-part-type="species" reg="pellucidus">pellucidus</tp:taxon-name-part></tp:taxon-name></italic> Cobb, 1898.</p><p><italic><tp:taxon-name><tp:taxon-name-part taxon-name-part-type="genus" reg="Viscosia">V.</tp:taxon-name-part><tp:taxon-name-part taxon-name-part-type="species" reg="poseidonica">poseidonica</tp:taxon-name-part></tp:taxon-name></italic> Belogurov &amp; Belogurova, 1977.</p><p><italic><tp:taxon-name><tp:taxon-name-part taxon-name-part-type="genus" reg="Viscosia">V.</tp:taxon-name-part><tp:taxon-name-part taxon-name-part-type="species" reg="pseudosegmentata">pseudosegmentata</tp:taxon-name-part></tp:taxon-name></italic> Allgén, 1947.</p><p><italic><tp:taxon-name><tp:taxon-name-part taxon-name-part-type="genus" reg="Viscosia">V.</tp:taxon-name-part><tp:taxon-name-part taxon-name-part-type="species" reg="stenostoma">stenostoma</tp:taxon-name-part></tp:taxon-name></italic> Platonova, 1971.</p><p><italic><tp:taxon-name><tp:taxon-name-part taxon-name-part-type="genus" reg="Viscosia">V.</tp:taxon-name-part><tp:taxon-name-part taxon-name-part-type="species" reg="strandi">strandi</tp:taxon-name-part></tp:taxon-name></italic> Allgén, 1935.</p><p><italic><tp:taxon-name><tp:taxon-name-part taxon-name-part-type="genus" reg="Viscosia">V.</tp:taxon-name-part><tp:taxon-name-part taxon-name-part-type="species" reg="subantarctica">subantarctica</tp:taxon-name-part></tp:taxon-name></italic> Allgén, 1959.</p><p><italic><tp:taxon-name><tp:taxon-name-part taxon-name-part-type="genus" reg="Viscosia">V.</tp:taxon-name-part><tp:taxon-name-part taxon-name-part-type="species" reg="tasmaniensis">tasmaniensis</tp:taxon-name-part></tp:taxon-name></italic> (Allgén, 1927) Lorenzen, 1981.</p><p>syn. <italic><tp:taxon-name><tp:taxon-name-part taxon-name-part-type="genus" reg="Mononcholaimus">Mononcholaimus</tp:taxon-name-part><tp:taxon-name-part taxon-name-part-type="species" reg="tasmaniensis">tasmaniensis</tp:taxon-name-part></tp:taxon-name></italic> Allgén, 1927.</p><p><italic><tp:taxon-name><tp:taxon-name-part taxon-name-part-type="genus" reg="Viscosia">V.</tp:taxon-name-part><tp:taxon-name-part taxon-name-part-type="species" reg="tenuilaima">tenuilaima</tp:taxon-name-part></tp:taxon-name></italic> Allgén, 1959.</p></sec><sec sec-type="﻿Invalid species" id="SECID0EATAG"><title>﻿Invalid species</title><p><italic><tp:taxon-name><tp:taxon-name-part taxon-name-part-type="genus" reg="Viscosia">V.</tp:taxon-name-part><tp:taxon-name-part taxon-name-part-type="species" reg="aegyptica">aegyptica</tp:taxon-name-part></tp:taxon-name></italic> (Steiner, 1921) <xref ref-type="bibr" rid="B63">Schuurmans Stekhoven 1943</xref> = <italic><tp:taxon-name><tp:taxon-name-part taxon-name-part-type="genus" reg="Oncholaimus">Oncholaimus</tp:taxon-name-part><tp:taxon-name-part taxon-name-part-type="species" reg="aegypticus">aegypticus</tp:taxon-name-part></tp:taxon-name></italic> Steiner, 1921.</p><p><italic><tp:taxon-name><tp:taxon-name-part taxon-name-part-type="genus" reg="Viscosia">V.</tp:taxon-name-part><tp:taxon-name-part taxon-name-part-type="species" reg="carnleyensis">carnleyensis</tp:taxon-name-part></tp:taxon-name></italic> (Ditlevsen, 1921) Kreis, 1932 = <italic><tp:taxon-name><tp:taxon-name-part taxon-name-part-type="genus" reg="Viscosia">Viscosia</tp:taxon-name-part><tp:taxon-name-part taxon-name-part-type="species" reg="glabra">glabra</tp:taxon-name-part></tp:taxon-name></italic> (Bastian, 1865) de Man, 1890.</p><p><italic><tp:taxon-name><tp:taxon-name-part taxon-name-part-type="genus" reg="Viscosia">V.</tp:taxon-name-part><tp:taxon-name-part taxon-name-part-type="species" reg="carnleyensis">carnleyensis</tp:taxon-name-part><tp:taxon-name-part taxon-name-part-type="subspecies" reg="tropica">tropica</tp:taxon-name-part></tp:taxon-name></italic> Kreis, 1932 = <italic><tp:taxon-name><tp:taxon-name-part taxon-name-part-type="genus" reg="Viscosia">V.</tp:taxon-name-part><tp:taxon-name-part taxon-name-part-type="species" reg="carnleyensis">carnleyensis</tp:taxon-name-part></tp:taxon-name></italic> (Ditlevsen, 1921) Kreis, 1932.</p><p><italic><tp:taxon-name><tp:taxon-name-part taxon-name-part-type="genus" reg="Viscosia">V.</tp:taxon-name-part><tp:taxon-name-part taxon-name-part-type="species" reg="donsi">donsi</tp:taxon-name-part></tp:taxon-name></italic> Allgén, 1947 = <italic><tp:taxon-name><tp:taxon-name-part taxon-name-part-type="genus" reg="Oncholaimus">Oncholaimus</tp:taxon-name-part><tp:taxon-name-part taxon-name-part-type="species" reg="donsi">donsi</tp:taxon-name-part></tp:taxon-name></italic> (Allgén, 1947) Wieser, 1953.</p><p><italic><tp:taxon-name><tp:taxon-name-part taxon-name-part-type="genus" reg="Viscosia">V.</tp:taxon-name-part><tp:taxon-name-part taxon-name-part-type="species" reg="micoletzkyi">micoletzkyi</tp:taxon-name-part></tp:taxon-name></italic> Chitwood, 1951 = <italic><tp:taxon-name><tp:taxon-name-part taxon-name-part-type="genus" reg="Viscosia">Viscosia</tp:taxon-name-part><tp:taxon-name-part taxon-name-part-type="species" reg="glabra">glabra</tp:taxon-name-part></tp:taxon-name></italic> (Bastian, 1865) de Man, 1890.</p><p><italic><tp:taxon-name><tp:taxon-name-part taxon-name-part-type="genus" reg="Viscosia">V.</tp:taxon-name-part><tp:taxon-name-part taxon-name-part-type="species" reg="pacifica">pacifica</tp:taxon-name-part></tp:taxon-name></italic> Allgén, 1951 = <italic><tp:taxon-name><tp:taxon-name-part taxon-name-part-type="genus" reg="Oncholaimus">Oncholaimus</tp:taxon-name-part><tp:taxon-name-part taxon-name-part-type="species" reg="rapax">rapax</tp:taxon-name-part></tp:taxon-name></italic> Kreis, 1932.</p><p><italic><tp:taxon-name><tp:taxon-name-part taxon-name-part-type="genus" reg="Viscosia">V.</tp:taxon-name-part><tp:taxon-name-part taxon-name-part-type="species" reg="papillata">papillata</tp:taxon-name-part><tp:taxon-name-part taxon-name-part-type="subspecies" reg="nicaraguensis">nicaraguensis</tp:taxon-name-part></tp:taxon-name></italic> Gerlach, 1957 = <italic><tp:taxon-name><tp:taxon-name-part taxon-name-part-type="genus" reg="Viscosia">Viscosia</tp:taxon-name-part><tp:taxon-name-part taxon-name-part-type="species" reg="nicaraguensis">nicaraguensis</tp:taxon-name-part></tp:taxon-name></italic> Gerlach, 1957.</p><p><italic><tp:taxon-name><tp:taxon-name-part taxon-name-part-type="genus" reg="Viscosia">V.</tp:taxon-name-part><tp:taxon-name-part taxon-name-part-type="species" reg="paralangrunensis">paralangrunensis</tp:taxon-name-part></tp:taxon-name></italic> Allgén, 1947 = <italic><tp:taxon-name><tp:taxon-name-part taxon-name-part-type="genus" reg="Oncholaimus">Oncholaimus</tp:taxon-name-part><tp:taxon-name-part taxon-name-part-type="species" reg="paralangrunensis">paralangrunensis</tp:taxon-name-part></tp:taxon-name></italic> (Allgén, 1947) Allgén, 1959.</p><p><italic><tp:taxon-name><tp:taxon-name-part taxon-name-part-type="genus" reg="Viscosia">V.</tp:taxon-name-part><tp:taxon-name-part taxon-name-part-type="species" reg="pellucida">pellucida</tp:taxon-name-part></tp:taxon-name></italic> Allgén, 1959 = <italic><tp:taxon-name><tp:taxon-name-part taxon-name-part-type="genus" reg="Viscosia">V.</tp:taxon-name-part><tp:taxon-name-part taxon-name-part-type="species" reg="parapellucida">parapellucida</tp:taxon-name-part></tp:taxon-name></italic> (Allgén, 1959) Gerlach &amp; Riemann, 1974.</p><p><italic><tp:taxon-name><tp:taxon-name-part taxon-name-part-type="genus" reg="Viscosia">V.</tp:taxon-name-part><tp:taxon-name-part taxon-name-part-type="species" reg="scanica">scanica</tp:taxon-name-part></tp:taxon-name></italic> Allgén, 1935 = <italic><tp:taxon-name><tp:taxon-name-part taxon-name-part-type="genus" reg="Oncholaimus">Oncholaimus</tp:taxon-name-part><tp:taxon-name-part taxon-name-part-type="species" reg="scanicus">scanicus</tp:taxon-name-part></tp:taxon-name></italic> (Allgén, 1935) Wieser, 1953.</p><p><italic><tp:taxon-name><tp:taxon-name-part taxon-name-part-type="genus" reg="Viscosia">V.</tp:taxon-name-part><tp:taxon-name-part taxon-name-part-type="species" reg="taboguillensis">taboguillensis</tp:taxon-name-part></tp:taxon-name></italic> Allgén, 1947 = <italic><tp:taxon-name><tp:taxon-name-part taxon-name-part-type="genus" reg="Adoncholaimus">Adoncholaimus</tp:taxon-name-part><tp:taxon-name-part taxon-name-part-type="species" reg="taboguillensis">taboguillensis</tp:taxon-name-part></tp:taxon-name></italic> (Allgén, 1947) Wieser, 1953.</p><p><bold>Remarks.</bold> According to the relevant literature, there are 27 species described only from juveniles or females (five species, <italic><tp:taxon-name><tp:taxon-name-part taxon-name-part-type="genus" reg="Viscosia">V.</tp:taxon-name-part><tp:taxon-name-part taxon-name-part-type="species" reg="brachydonta">brachydonta</tp:taxon-name-part></tp:taxon-name></italic>, <italic><tp:taxon-name><tp:taxon-name-part taxon-name-part-type="genus" reg="Viscosia">V.</tp:taxon-name-part><tp:taxon-name-part taxon-name-part-type="species" reg="conicaudata">conicaudata</tp:taxon-name-part></tp:taxon-name></italic>, <italic><tp:taxon-name><tp:taxon-name-part taxon-name-part-type="genus" reg="Viscosia">V.</tp:taxon-name-part><tp:taxon-name-part taxon-name-part-type="species" reg="leptolaima">leptolaima</tp:taxon-name-part></tp:taxon-name></italic>, <italic><tp:taxon-name><tp:taxon-name-part taxon-name-part-type="genus" reg="Viscosia">V.</tp:taxon-name-part><tp:taxon-name-part taxon-name-part-type="species" reg="macrorhopalocerca">macrorhopalocerca</tp:taxon-name-part></tp:taxon-name></italic> and <italic><tp:taxon-name><tp:taxon-name-part taxon-name-part-type="genus" reg="Viscosia">V.</tp:taxon-name-part><tp:taxon-name-part taxon-name-part-type="species" reg="palmae">palmae</tp:taxon-name-part></tp:taxon-name></italic>, were described only from juveniles; 18 species, <italic><tp:taxon-name><tp:taxon-name-part taxon-name-part-type="genus" reg="Viscosia">V.</tp:taxon-name-part><tp:taxon-name-part taxon-name-part-type="species" reg="brevidentata">brevidentata</tp:taxon-name-part></tp:taxon-name></italic>, <italic><tp:taxon-name><tp:taxon-name-part taxon-name-part-type="genus" reg="Viscosia">V.</tp:taxon-name-part><tp:taxon-name-part taxon-name-part-type="species" reg="cryptodentata">cryptodentata</tp:taxon-name-part></tp:taxon-name></italic>, <italic><tp:taxon-name><tp:taxon-name-part taxon-name-part-type="genus" reg="Viscosia">V.</tp:taxon-name-part><tp:taxon-name-part taxon-name-part-type="species" reg="fatigans">fatigans</tp:taxon-name-part></tp:taxon-name></italic>, <italic><tp:taxon-name><tp:taxon-name-part taxon-name-part-type="genus" reg="Viscosia">V.</tp:taxon-name-part><tp:taxon-name-part taxon-name-part-type="species" reg="filipjevi">filipjevi</tp:taxon-name-part></tp:taxon-name></italic>, <italic><tp:taxon-name><tp:taxon-name-part taxon-name-part-type="genus" reg="Viscosia">V.</tp:taxon-name-part><tp:taxon-name-part taxon-name-part-type="species" reg="isotonchula">isotonchula</tp:taxon-name-part></tp:taxon-name></italic>, <italic><tp:taxon-name><tp:taxon-name-part taxon-name-part-type="genus" reg="Viscosia">V.</tp:taxon-name-part><tp:taxon-name-part taxon-name-part-type="species" reg="linstowi">linstowi</tp:taxon-name-part></tp:taxon-name></italic>, <italic><tp:taxon-name><tp:taxon-name-part taxon-name-part-type="genus" reg="Viscosia">V.</tp:taxon-name-part><tp:taxon-name-part taxon-name-part-type="species" reg="longidentata">longidentata</tp:taxon-name-part></tp:taxon-name></italic>, <italic><tp:taxon-name><tp:taxon-name-part taxon-name-part-type="genus" reg="Viscosia">V.</tp:taxon-name-part><tp:taxon-name-part taxon-name-part-type="species" reg="minor">minor</tp:taxon-name-part></tp:taxon-name></italic>, <italic><tp:taxon-name><tp:taxon-name-part taxon-name-part-type="genus" reg="Viscosia">V.</tp:taxon-name-part><tp:taxon-name-part taxon-name-part-type="species" reg="papillosa">papillosa</tp:taxon-name-part></tp:taxon-name></italic>, <italic><tp:taxon-name><tp:taxon-name-part taxon-name-part-type="genus" reg="Viscosia">V.</tp:taxon-name-part><tp:taxon-name-part taxon-name-part-type="species" reg="paralinstowi">paralinstowi</tp:taxon-name-part></tp:taxon-name></italic>, <italic><tp:taxon-name><tp:taxon-name-part taxon-name-part-type="genus" reg="Viscosia">V.</tp:taxon-name-part><tp:taxon-name-part taxon-name-part-type="species" reg="paridentata">paridentata</tp:taxon-name-part></tp:taxon-name></italic>, <italic><tp:taxon-name><tp:taxon-name-part taxon-name-part-type="genus" reg="Viscosia">V.</tp:taxon-name-part><tp:taxon-name-part taxon-name-part-type="species" reg="parva">parva</tp:taxon-name-part></tp:taxon-name></italic>, <italic><tp:taxon-name><tp:taxon-name-part taxon-name-part-type="genus" reg="Viscosia">V.</tp:taxon-name-part><tp:taxon-name-part taxon-name-part-type="species" reg="pellucida">pellucida</tp:taxon-name-part></tp:taxon-name></italic>, <italic><tp:taxon-name><tp:taxon-name-part taxon-name-part-type="genus" reg="Viscosia">V.</tp:taxon-name-part><tp:taxon-name-part taxon-name-part-type="species" reg="poseidonica">poseidonica</tp:taxon-name-part></tp:taxon-name></italic>, <italic><tp:taxon-name><tp:taxon-name-part taxon-name-part-type="genus" reg="Viscosia">V.</tp:taxon-name-part><tp:taxon-name-part taxon-name-part-type="species" reg="stenostoma">stenostoma</tp:taxon-name-part></tp:taxon-name></italic>, <italic><tp:taxon-name><tp:taxon-name-part taxon-name-part-type="genus" reg="Viscosia">V.</tp:taxon-name-part><tp:taxon-name-part taxon-name-part-type="species" reg="subantarctica">subantarctica</tp:taxon-name-part></tp:taxon-name></italic>, <italic><tp:taxon-name><tp:taxon-name-part taxon-name-part-type="genus" reg="Viscosia">V.</tp:taxon-name-part><tp:taxon-name-part taxon-name-part-type="species" reg="tasmaniensis">tasmaniensis</tp:taxon-name-part></tp:taxon-name></italic> and <italic><tp:taxon-name><tp:taxon-name-part taxon-name-part-type="genus" reg="Viscosia">V.</tp:taxon-name-part><tp:taxon-name-part taxon-name-part-type="species" reg="tenuilaima">tenuilaima</tp:taxon-name-part></tp:taxon-name></italic>, were described only from females; four species, <italic><tp:taxon-name><tp:taxon-name-part taxon-name-part-type="genus" reg="Viscosia">V.</tp:taxon-name-part><tp:taxon-name-part taxon-name-part-type="species" reg="crassa">crassa</tp:taxon-name-part></tp:taxon-name></italic>, <italic><tp:taxon-name><tp:taxon-name-part taxon-name-part-type="genus" reg="Viscosia">V.</tp:taxon-name-part><tp:taxon-name-part taxon-name-part-type="species" reg="diodon">diodon</tp:taxon-name-part></tp:taxon-name></italic>, <italic><tp:taxon-name><tp:taxon-name-part taxon-name-part-type="genus" reg="Viscosia">V.</tp:taxon-name-part><tp:taxon-name-part taxon-name-part-type="species" reg="longissima">longissima</tp:taxon-name-part></tp:taxon-name></italic> and <italic><tp:taxon-name><tp:taxon-name-part taxon-name-part-type="genus" reg="Viscosia">V.</tp:taxon-name-part><tp:taxon-name-part taxon-name-part-type="species" reg="minudonta">minudonta</tp:taxon-name-part></tp:taxon-name></italic>, were described from females and juveniles). These species should be considered as <italic>inquirendae</italic>. According to the original description of <italic><tp:taxon-name><tp:taxon-name-part taxon-name-part-type="genus" reg="Viscosia">V.</tp:taxon-name-part><tp:taxon-name-part taxon-name-part-type="species" reg="brachylaimoides">brachylaimoides</tp:taxon-name-part></tp:taxon-name></italic> by <xref ref-type="bibr" rid="B15">Chitwood (1937)</xref> and the opinion of <xref ref-type="bibr" rid="B51">Leduc and Zhao (2023)</xref>, this species has a large left ventrosublateral tooth instead of large right ventrosublateral tooth, indicating that the species does not belong to <italic><tp:taxon-name><tp:taxon-name-part taxon-name-part-type="genus" reg="Viscosia">Viscosia</tp:taxon-name-part></tp:taxon-name></italic>. Here, <italic><tp:taxon-name><tp:taxon-name-part taxon-name-part-type="genus" reg="Viscosia">V.</tp:taxon-name-part><tp:taxon-name-part taxon-name-part-type="species" reg="brachylaimoides">brachylaimoides</tp:taxon-name-part></tp:taxon-name></italic> is treated as species <italic>inquirendum</italic>. Based on the observation and analysis by <xref ref-type="bibr" rid="B64">Smol and Sharma (1984)</xref>, the largest ventrosublateral tooth of <italic><tp:taxon-name><tp:taxon-name-part taxon-name-part-type="genus" reg="Viscosia">V.</tp:taxon-name-part><tp:taxon-name-part taxon-name-part-type="species" reg="franzii">franzii</tp:taxon-name-part></tp:taxon-name></italic> is situated on the right side instead of the left as described by <xref ref-type="bibr" rid="B14">Boucher (1977)</xref>. The species is consistent with the diagnosis of <italic><tp:taxon-name><tp:taxon-name-part taxon-name-part-type="genus" reg="Viscosia">Viscosia</tp:taxon-name-part></tp:taxon-name></italic>, and it is a valid species of the genus. Meanwhile, Smol and Sharma considered <italic><tp:taxon-name><tp:taxon-name-part taxon-name-part-type="genus" reg="Viscosia">V.</tp:taxon-name-part><tp:taxon-name-part taxon-name-part-type="species" reg="carnleyensis">carnleyensis</tp:taxon-name-part></tp:taxon-name></italic> as a synonym of <italic><tp:taxon-name><tp:taxon-name-part taxon-name-part-type="genus" reg="Viscosia">V.</tp:taxon-name-part><tp:taxon-name-part taxon-name-part-type="species" reg="glabra">glabra</tp:taxon-name-part></tp:taxon-name></italic>.</p></sec></tp:treatment-sec><ref-list><ref id="B65"><mixed-citation xmlns:xlink="http://www.w3.org/1999/xlink" xlink:type="simple"><person-group><name name-style="western"><surname>Smol</surname><given-names>N</given-names></name><name name-style="western"><surname>Muthumbi</surname><given-names>A</given-names></name><name name-style="western"><surname>Sharma</surname><given-names>J</given-names></name></person-group> (<year>2014</year>) <article-title>Order <tp:taxon-name><tp:taxon-name-part taxon-name-part-type="order">Enoplida</tp:taxon-name-part></tp:taxon-name></article-title> In: <person-group><name name-style="western"><surname>Schmidt-Rhaesa</surname><given-names>A</given-names></name></person-group> (<role>Ed.</role>) <issue-title>Handbook of Zoology: Gastrotricha, Cycloneuralia and Gnathifera, Vol.</issue-title><source>2: <tp:taxon-name><tp:taxon-name-part taxon-name-part-type="phylum">Nematoda</tp:taxon-name-part></tp:taxon-name>. De Gruyter, Berlin</source>, <fpage>193</fpage>–<lpage>249</lpage>. <ext-link xlink:href="10.1515/9783110274257.193" ext-link-type="doi" xlink:type="simple">https://doi.org/10.1515/9783110274257.193</ext-link></mixed-citation></ref><ref id="B63"><mixed-citation xmlns:xlink="http://www.w3.org/1999/xlink" xlink:type="simple"><person-group><name name-style="western"><surname>Schuurmans Stekhoven</surname><given-names>Jr JH</given-names></name></person-group> (<year>1943</year>) <article-title>Freilebende marine Nematoden des Mittelmeeres. IV. Freilebende marine Nematoden der Fischereigruende bei Alexandrien.</article-title><source>Zoologische Jahrbucher (Systematik)</source><volume>76</volume>(<issue>4</issue>): <fpage>267</fpage>–<lpage>396</lpage>.</mixed-citation></ref><ref id="B15"><mixed-citation xmlns:xlink="http://www.w3.org/1999/xlink" xlink:type="simple"><person-group><name name-style="western"><surname>Chitwood</surname><given-names>BG</given-names></name></person-group> (<year>1937</year>) <article-title>A new genus and ten new species of marine nematodes from North Carolina.</article-title><source>Proceedings of the Helminthological Society of Washington</source><volume>4</volume>: <fpage>54</fpage>–<lpage>59</lpage>.</mixed-citation></ref><ref id="B51"><mixed-citation xmlns:xlink="http://www.w3.org/1999/xlink" xlink:type="simple"><person-group><name name-style="western"><surname>Leduc</surname><given-names>D</given-names></name><name name-style="western"><surname>Zhao</surname><given-names>ZQ</given-names></name></person-group> (<year>2023</year>) <source>The Marine Biota of Aotearoa New Zealand. Ngā toke o Parumoana: Common free-living <tp:taxon-name><tp:taxon-name-part taxon-name-part-type="phylum">Nematoda</tp:taxon-name-part></tp:taxon-name> of Pāuatahanui Inlet, Te-Awarua-o-Porirua Harbour, Wellington.</source><publisher-name>NIWA Biodiversity Memoir</publisher-name>, <publisher-loc>135</publisher-loc>, <size units="page">212 pp</size>. <ext-link xlink:href="https://niwa.co.nz/oceans/niwa-biodiversity-memoirs" ext-link-type="uri" xlink:type="simple">https://niwa.co.nz/oceans/niwa-biodiversity-memoirs</ext-link></mixed-citation></ref><ref id="B64"><mixed-citation xmlns:xlink="http://www.w3.org/1999/xlink" xlink:type="simple"><person-group><name name-style="western"><surname>Smol</surname><given-names>N</given-names></name><name name-style="western"><surname>Sharma</surname><given-names>J</given-names></name></person-group> (<year>1984</year>) <article-title>Two new and three redescribed species of <tp:taxon-name><tp:taxon-name-part taxon-name-part-type="genus">Viscosia</tp:taxon-name-part></tp:taxon-name> (<tp:taxon-name><tp:taxon-name-part taxon-name-part-type="phylum">Nematoda</tp:taxon-name-part></tp:taxon-name>, <tp:taxon-name><tp:taxon-name-part taxon-name-part-type="superfamily">Oncholaimidea</tp:taxon-name-part></tp:taxon-name>).</article-title><source>Hydrobiologia</source><volume>114</volume>: <fpage>123</fpage>–<lpage>147</lpage>. <ext-link xlink:href="10.1007/BF00018110" ext-link-type="doi" xlink:type="simple">https://doi.org/10.1007/BF00018110</ext-link></mixed-citation></ref><ref id="B14"><mixed-citation xmlns:xlink="http://www.w3.org/1999/xlink" xlink:type="simple"><person-group><name name-style="western"><surname>Boucher</surname><given-names>G</given-names></name></person-group> (<year>1977</year>) <article-title>Nématodes des sables fins infralittoraux de la Pierre Noire (Manche occidentale). IV. <tp:taxon-name><tp:taxon-name-part taxon-name-part-type="order">Enoplida</tp:taxon-name-part></tp:taxon-name>.</article-title><source>Bulletin du Muséum National d’Histoire Naturelle</source><volume>468</volume>: <fpage>733</fpage>–<lpage>752</lpage>. <ext-link xlink:href="10.5962/p.282054" ext-link-type="doi" xlink:type="simple">https://doi.org/10.5962/p.282054</ext-link></mixed-citation></ref></ref-list></tp:taxon-treatment>
