# Supplementary material for: ﻿Two new species of the genus Viscosia de Man, 1890 (Nematoda, Enoplea, Enoplida, Oncholaimidae) from the intertidal zone of the Yellow Sea, China
Source: Zookeys. 2025 Mar 11;1231:99–117. doi: 10.3897/zookeys.1231.142078 (PMC11920823; doi:10.3897/zookeys.1231.142078)
Supplement: XML Treatment for Viscosia media [file zookeys.1231.142078-treatment2.xml]

<!DOCTYPE tp:taxon-treatment
  PUBLIC "-//TaxonX//DTD Taxonomic Treatment Publishing DTD v0 20100105//EN" "tax-treatment-NSO.dtd">
<tp:taxon-treatment xmlns:tp="http://www.plazi.org/taxpub"><tp:treatment-meta><kwd-group><label>Taxon classification</label><kwd>
                <named-content content-type="kingdom">Animalia</named-content>
              </kwd><kwd>
                <named-content content-type="order">Enoplida</named-content>
              </kwd><kwd>
                <named-content content-type="family">Oncholaimidae</named-content>
              </kwd></kwd-group><mixed-citation publication-type="journal"><person-group><name><surname>Sun</surname><given-names>Lingyun</given-names></name><name><surname>Gu</surname><given-names>Huimin</given-names></name><name><surname>Huang</surname><given-names>Yong</given-names></name></person-group><article-title>﻿Two new species of the genus <italic><tp:taxon-name><tp:taxon-name-part taxon-name-part-type="genus" reg="Viscosia">Viscosia</tp:taxon-name-part></tp:taxon-name></italic> de Man, 1890 (<tp:taxon-name><tp:taxon-name-part taxon-name-part-type="phylum">Nematoda</tp:taxon-name-part></tp:taxon-name>, <tp:taxon-name><tp:taxon-name-part taxon-name-part-type="class">Enoplea</tp:taxon-name-part></tp:taxon-name>, <tp:taxon-name><tp:taxon-name-part taxon-name-part-type="order">Enoplida</tp:taxon-name-part></tp:taxon-name>, <tp:taxon-name><tp:taxon-name-part taxon-name-part-type="family">Oncholaimidae</tp:taxon-name-part></tp:taxon-name>) from the intertidal zone of the Yellow Sea, China</article-title><source>Zookeys</source><day>11</day><month>03</month><year>2025</year><volume>1231</volume><fpage>99</fpage><lpage>117</lpage><pub-id pub-id-type="doi">10.3897/zookeys.1231.142078</pub-id></mixed-citation></tp:treatment-meta><tp:nomenclature><label>﻿</label><tp:taxon-name>
              <object-id xmlns:xlink="http://www.w3.org/1999/xlink" content-type="arpha" xlink:type="simple">E291695C-7BC8-5A0D-9E98-074119BC2183</object-id>
              <tp:taxon-name-part taxon-name-part-type="genus" reg="Viscosia">Viscosia</tp:taxon-name-part>
              <tp:taxon-name-part taxon-name-part-type="species" reg="media">media</tp:taxon-name-part>
              <object-id xmlns:xlink="http://www.w3.org/1999/xlink" content-type="zoobank" xlink:type="simple">https://zoobank.org/EE875370-C9F8-4025-A4D0-519431DC0893</object-id>
            </tp:taxon-name><tp:taxon-status xmlns:xlink="http://www.w3.org/1999/xlink" xlink:type="simple">sp. nov.</tp:taxon-status><xref ref-type="fig" rid="F1">Figs 1</xref><xref ref-type="fig" rid="F2">, 2</xref><xref ref-type="fig" rid="F3">, 3</xref><xref ref-type="table" rid="T1">, Table 1</xref></tp:nomenclature><tp:treatment-sec sec-type="diagnosis" id="SECID0EXJBG"><title>Diagnosis.</title><p>Body slender, medium size in the genus. Heavily cuticularized and relatively shallow buccal cavity with three stubby teeth, and a right ventrosublateral tooth massive. Cephalic setae 7–8 µm long. Amphidial fovea invisible. Spicules slender, almost straight, cephalated proximally and conical distally. Tail conical, straight in males, slightly bent ventrally in females.</p><fig id="F1" position="float" orientation="portrait"><object-id xmlns:xlink="http://www.w3.org/1999/xlink" content-type="doi" xlink:type="simple">10.3897/zookeys.1231.142078.figure1</object-id><object-id xmlns:xlink="http://www.w3.org/1999/xlink" content-type="arpha" xlink:type="simple">768689DB-35E1-5129-83A3-DB8BE96AFB4F</object-id><label>Figure 1.</label><caption><p>Drawings of <italic><tp:taxon-name><tp:taxon-name-part taxon-name-part-type="genus" reg="Viscosia">Viscosia</tp:taxon-name-part><tp:taxon-name-part taxon-name-part-type="species" reg="media">media</tp:taxon-name-part></tp:taxon-name></italic> sp. nov. <bold>A</bold> anterior end of holotype, showing outer labial seta (arrow 1), outer labial and cephalic setae (arrow 2), buccal cavity with three teeth, and cervical setae (arrow 3) <bold>B</bold> anterior end of female, showing large right subventral tooth, small dorsal tooth, outer labial and cephalic setae (arrow 1) and cervical setae (arrow 2) <bold>C</bold> posterior end of holotype, showing spicule and tail <bold>D</bold> spicule <bold>E</bold> posterior end of female, showing anus (arrow) and tail <bold>F</bold> entire view of female (arrow 1, vulva; 2, anus; 3, excretory pore; 4, caudal gland; 5, ventral gland; 6, ovary) <bold>G</bold> posterior part of female (arrow 1, Demanian system; 2, ovary; 3, egg; 4, vulva; 5, anus) <bold>H</bold> entire view of male (arrow 1, ventral gland; arrow 2, testis). Scale bars: 20 µm (<bold>A–E</bold>); 50 µm (<bold>F–H</bold>).</p></caption><graphic xmlns:xlink="http://www.w3.org/1999/xlink" xlink:href="zookeys-1231-099_article-142078__-g001.jpg" position="float" orientation="portrait" xlink:type="simple" id="oo_1277567.jpg"><uri content-type="original_file" xlink:type="simple">https://binary.pensoft.net/fig/1277567</uri></graphic></fig></tp:treatment-sec><tp:treatment-sec sec-type="type material" id="SECID0EILBG"><title>Holotype and paratype material.</title><p>Four males and two females were measured. <bold><italic>Holotype</italic></bold> male 1 on slide RZ080312-9. <bold><italic>Paratype</italic></bold> 1 (male 2) on slide RZ080310-3, both <bold><italic>paratype</italic></bold> 2 (male 3) and <bold><italic>paratype</italic></bold> 3 (male 4) on slide RZ0803123-4, <bold><italic>paratype</italic></bold> 4 (female 1) on slide RZ080312-9, and <bold><italic>paratype</italic></bold> 5 (female 2) on slide RZ0803123-4.</p><fig id="F2" position="float" orientation="portrait"><object-id xmlns:xlink="http://www.w3.org/1999/xlink" content-type="doi" xlink:type="simple">10.3897/zookeys.1231.142078.figure2</object-id><object-id xmlns:xlink="http://www.w3.org/1999/xlink" content-type="arpha" xlink:type="simple">29BEA6E6-F0EB-569F-A66B-863D7F308F22</object-id><label>Figure 2.</label><caption><p>Micrographs of <italic><tp:taxon-name><tp:taxon-name-part taxon-name-part-type="genus" reg="Viscosia">Viscosia</tp:taxon-name-part><tp:taxon-name-part taxon-name-part-type="species" reg="media">media</tp:taxon-name-part></tp:taxon-name></italic> sp. nov. <bold>A</bold> anterior end of holotype, showing outer labial and cephalic setae (arrow); buccal cavity with three teeth <bold>B</bold> anterior end of female, showing right subventral tooth and cervical setae (arrow) <bold>C</bold> posterior end of holotype, showing spicule and tail <bold>D</bold> cloacal region of male, showing spicule. Scale bars: 10 µm.</p></caption><graphic xmlns:xlink="http://www.w3.org/1999/xlink" xlink:href="zookeys-1231-099_article-142078__-g002.jpg" position="float" orientation="portrait" xlink:type="simple" id="oo_1277568.jpg"><uri content-type="original_file" xlink:type="simple">https://binary.pensoft.net/fig/1277568</uri></graphic></fig></tp:treatment-sec><tp:treatment-sec sec-type="type locality" id="SECID0EANBG"><title>Type locality and habitat.</title><p>Holotype and paratypes were all collected from the surface layer of fine sand sediment on an intertidal beach along the Rizhao coast of the Yellow Sea, China (<named-content xmlns:xlink="http://www.w3.org/1999/xlink" content-type="dwc:verbatimCoordinates" xlink:type="simple"><named-content content-type="geo-json" specific-use="{&#34;type&#34;:&#34;Point&#34;,&#34;coordinates&#34;:[119.658056,35.572500]}" id="NCID0EJNBG" xlink:type="simple">35°34'21"N, 119°39'29"E</named-content></named-content>).</p><fig id="F3" position="float" orientation="portrait"><object-id xmlns:xlink="http://www.w3.org/1999/xlink" content-type="doi" xlink:type="simple">10.3897/zookeys.1231.142078.figure3</object-id><object-id xmlns:xlink="http://www.w3.org/1999/xlink" content-type="arpha" xlink:type="simple">F52491C7-CEE7-595C-85DC-F0945FFE8EF9</object-id><label>Figure 3.</label><caption><p>Micrographs of <italic><tp:taxon-name><tp:taxon-name-part taxon-name-part-type="genus" reg="Viscosia">Viscosia</tp:taxon-name-part><tp:taxon-name-part taxon-name-part-type="species" reg="media">media</tp:taxon-name-part></tp:taxon-name></italic> sp. nov. <bold>A</bold> middle region of female body, showing vulva (arrow), ovary and eggs <bold>B</bold> showing gland cells (arrow) at the reflexed point of ovary <bold>C</bold> showing sac-like structure and osmosium of Demanian system (arrows).</p></caption><graphic xmlns:xlink="http://www.w3.org/1999/xlink" xlink:href="zookeys-1231-099_article-142078__-g003.jpg" position="float" orientation="portrait" xlink:type="simple" id="oo_1277569.jpg"><uri content-type="original_file" xlink:type="simple">https://binary.pensoft.net/fig/1277569</uri></graphic></fig></tp:treatment-sec><tp:treatment-sec sec-type="etymology" id="SECID0EMOBG"><title>Etymology.</title><p>Species epithet <italic><tp:taxon-name><tp:taxon-name-part taxon-name-part-type="genus" reg="Viscosia"/><tp:taxon-name-part taxon-name-part-type="species" reg="media">media</tp:taxon-name-part></tp:taxon-name></italic> refers to the medium body size of this species within the genus.</p></tp:treatment-sec><tp:treatment-sec sec-type="description" id="SECID0E3OBG"><title>Measurements.</title><p>All measurement data are given in Table <xref ref-type="table" rid="T1">1</xref>.</p><table-wrap id="T1" position="float" orientation="portrait"><label>Table 1.</label><caption><p>Individual measurements of <italic><tp:taxon-name><tp:taxon-name-part taxon-name-part-type="genus" reg="Viscosia">Viscosia</tp:taxon-name-part><tp:taxon-name-part taxon-name-part-type="species" reg="media">media</tp:taxon-name-part></tp:taxon-name></italic> sp. nov. and <italic><tp:taxon-name><tp:taxon-name-part taxon-name-part-type="genus" reg="Viscosia">Viscosia</tp:taxon-name-part><tp:taxon-name-part taxon-name-part-type="species" reg="sinica">sinica</tp:taxon-name-part></tp:taxon-name></italic> sp. nov. (in µm except a, b, c, c′ and V%) a, ratio of body length to maximum body diameter; b, ratio of body length to pharynx length; c, ratio of body length to tail length; c′, ratio of tail length to cloacal or anus body diameter; V%, position of vulva from anterior end expressed as a percentage of total body length; -, no data.</p></caption><table id="TID0ECBAI" rules="all"><tbody><tr><th rowspan="2" colspan="1">Characters</th><th rowspan="1" colspan="6"><italic><tp:taxon-name><tp:taxon-name-part taxon-name-part-type="genus" reg="Viscosia">Viscosia</tp:taxon-name-part><tp:taxon-name-part taxon-name-part-type="species" reg="media">media</tp:taxon-name-part></tp:taxon-name></italic> sp. nov.</th><th rowspan="1" colspan="6"><italic><tp:taxon-name><tp:taxon-name-part taxon-name-part-type="genus" reg="Viscosia">Viscosia</tp:taxon-name-part><tp:taxon-name-part taxon-name-part-type="species" reg="sinica">sinica</tp:taxon-name-part></tp:taxon-name></italic> sp. nov.</th></tr><tr><th rowspan="1" colspan="1">♂1</th><th rowspan="1" colspan="1">♂2</th><th rowspan="1" colspan="1">♂3</th><th rowspan="1" colspan="1">♂4</th><th rowspan="1" colspan="1">♀1</th><th rowspan="1" colspan="1">♀2</th><th rowspan="1" colspan="1">♂1</th><th rowspan="1" colspan="1">♂2</th><th rowspan="1" colspan="1">♂3</th><th rowspan="1" colspan="1">♂4</th><th rowspan="1" colspan="1">♀1</th><th rowspan="1" colspan="1">♀2</th></tr><tr><td rowspan="1" colspan="1">Total body length</td><td rowspan="1" colspan="1">1620</td><td rowspan="1" colspan="1">1534</td><td rowspan="1" colspan="1">1615</td><td rowspan="1" colspan="1">1522</td><td rowspan="1" colspan="1">1539</td><td rowspan="1" colspan="1">1458</td><td rowspan="1" colspan="1">1733</td><td rowspan="1" colspan="1">1885</td><td rowspan="1" colspan="1">1840</td><td rowspan="1" colspan="1">1821</td><td rowspan="1" colspan="1">1457</td><td rowspan="1" colspan="1">1653</td></tr><tr><td rowspan="1" colspan="1">Maximum body diameter</td><td rowspan="1" colspan="1">32</td><td rowspan="1" colspan="1">33</td><td rowspan="1" colspan="1">33</td><td rowspan="1" colspan="1">26</td><td rowspan="1" colspan="1">41</td><td rowspan="1" colspan="1">35</td><td rowspan="1" colspan="1">28</td><td rowspan="1" colspan="1">26</td><td rowspan="1" colspan="1">26</td><td rowspan="1" colspan="1">25</td><td rowspan="1" colspan="1">31</td><td rowspan="1" colspan="1">28</td></tr><tr><td rowspan="1" colspan="1">Head diameter</td><td rowspan="1" colspan="1">17</td><td rowspan="1" colspan="1">16</td><td rowspan="1" colspan="1">17</td><td rowspan="1" colspan="1">16</td><td rowspan="1" colspan="1">18</td><td rowspan="1" colspan="1">17</td><td rowspan="1" colspan="1">13</td><td rowspan="1" colspan="1">14</td><td rowspan="1" colspan="1">14</td><td rowspan="1" colspan="1">14</td><td rowspan="1" colspan="1">13</td><td rowspan="1" colspan="1">15</td></tr><tr><td rowspan="1" colspan="1">Length of outer labial setae</td><td rowspan="1" colspan="1">6</td><td rowspan="1" colspan="1">7</td><td rowspan="1" colspan="1">7</td><td rowspan="1" colspan="1">6</td><td rowspan="1" colspan="1">6</td><td rowspan="1" colspan="1">6</td><td rowspan="1" colspan="1">5</td><td rowspan="1" colspan="1">7</td><td rowspan="1" colspan="1">7</td><td rowspan="1" colspan="1">5</td><td rowspan="1" colspan="1">5</td><td rowspan="1" colspan="1">6</td></tr><tr><td rowspan="1" colspan="1">Length of cephalic setae</td><td rowspan="1" colspan="1">7</td><td rowspan="1" colspan="1">8</td><td rowspan="1" colspan="1">7</td><td rowspan="1" colspan="1">7</td><td rowspan="1" colspan="1">7</td><td rowspan="1" colspan="1">6</td><td rowspan="1" colspan="1">5</td><td rowspan="1" colspan="1">7</td><td rowspan="1" colspan="1">7</td><td rowspan="1" colspan="1">5</td><td rowspan="1" colspan="1">5</td><td rowspan="1" colspan="1">6</td></tr><tr><td rowspan="1" colspan="1">Depth of buccal cavity</td><td rowspan="1" colspan="1">18</td><td rowspan="1" colspan="1">15</td><td rowspan="1" colspan="1">16</td><td rowspan="1" colspan="1">17</td><td rowspan="1" colspan="1">16</td><td rowspan="1" colspan="1">17</td><td rowspan="1" colspan="1">29</td><td rowspan="1" colspan="1">22</td><td rowspan="1" colspan="1">21</td><td rowspan="1" colspan="1">26</td><td rowspan="1" colspan="1">16</td><td rowspan="1" colspan="1">16</td></tr><tr><td rowspan="1" colspan="1">Width of buccal cavity</td><td rowspan="1" colspan="1">9</td><td rowspan="1" colspan="1">8</td><td rowspan="1" colspan="1">8</td><td rowspan="1" colspan="1">7</td><td rowspan="1" colspan="1">9</td><td rowspan="1" colspan="1">9</td><td rowspan="1" colspan="1">10</td><td rowspan="1" colspan="1">8</td><td rowspan="1" colspan="1">8</td><td rowspan="1" colspan="1">8</td><td rowspan="1" colspan="1">8</td><td rowspan="1" colspan="1">9</td></tr><tr><td rowspan="1" colspan="1">Height of amphidial fovea</td><td rowspan="1" colspan="1">-</td><td rowspan="1" colspan="1">-</td><td rowspan="1" colspan="1">-</td><td rowspan="1" colspan="1">-</td><td rowspan="1" colspan="1">-</td><td rowspan="1" colspan="1">-</td><td rowspan="1" colspan="1">5</td><td rowspan="1" colspan="1">5</td><td rowspan="1" colspan="1">6</td><td rowspan="1" colspan="1">5</td><td rowspan="1" colspan="1">4</td><td rowspan="1" colspan="1">5</td></tr><tr><td rowspan="1" colspan="1">Width of amphidial fovea</td><td rowspan="1" colspan="1">-</td><td rowspan="1" colspan="1">-</td><td rowspan="1" colspan="1">-</td><td rowspan="1" colspan="1">-</td><td rowspan="1" colspan="1">-</td><td rowspan="1" colspan="1">-</td><td rowspan="1" colspan="1">10</td><td rowspan="1" colspan="1">11</td><td rowspan="1" colspan="1">11</td><td rowspan="1" colspan="1">9</td><td rowspan="1" colspan="1">8</td><td rowspan="1" colspan="1">8</td></tr><tr><td rowspan="1" colspan="1">Length of pharynx</td><td rowspan="1" colspan="1">317</td><td rowspan="1" colspan="1">310</td><td rowspan="1" colspan="1">320</td><td rowspan="1" colspan="1">307</td><td rowspan="1" colspan="1">305</td><td rowspan="1" colspan="1">312</td><td rowspan="1" colspan="1">278</td><td rowspan="1" colspan="1">298</td><td rowspan="1" colspan="1">287</td><td rowspan="1" colspan="1">304</td><td rowspan="1" colspan="1">260</td><td rowspan="1" colspan="1">304</td></tr><tr><td rowspan="1" colspan="1">Body diameter at pharyngeal base</td><td rowspan="1" colspan="1">26</td><td rowspan="1" colspan="1">27</td><td rowspan="1" colspan="1">27</td><td rowspan="1" colspan="1">24</td><td rowspan="1" colspan="1">32</td><td rowspan="1" colspan="1">31</td><td rowspan="1" colspan="1">24</td><td rowspan="1" colspan="1">23</td><td rowspan="1" colspan="1">24</td><td rowspan="1" colspan="1">24</td><td rowspan="1" colspan="1">31</td><td rowspan="1" colspan="1">26</td></tr><tr><td rowspan="1" colspan="1">Spicules length along arc</td><td rowspan="1" colspan="1">29</td><td rowspan="1" colspan="1">24</td><td rowspan="1" colspan="1">30</td><td rowspan="1" colspan="1">32</td><td rowspan="1" colspan="1">-</td><td rowspan="1" colspan="1">-</td><td rowspan="1" colspan="1">20</td><td rowspan="1" colspan="1">21</td><td rowspan="1" colspan="1">22</td><td rowspan="1" colspan="1">19</td><td rowspan="1" colspan="1">-</td><td rowspan="1" colspan="1">-</td></tr><tr><td rowspan="1" colspan="1">Vulva from anterior end</td><td rowspan="1" colspan="1">-</td><td rowspan="1" colspan="1">-</td><td rowspan="1" colspan="1">-</td><td rowspan="1" colspan="1">-</td><td rowspan="1" colspan="1">732</td><td rowspan="1" colspan="1">690</td><td rowspan="1" colspan="1">-</td><td rowspan="1" colspan="1">-</td><td rowspan="1" colspan="1">-</td><td rowspan="1" colspan="1">-</td><td rowspan="1" colspan="1">720</td><td rowspan="1" colspan="1">820</td></tr><tr><td rowspan="1" colspan="1">V%</td><td rowspan="1" colspan="1">-</td><td rowspan="1" colspan="1">-</td><td rowspan="1" colspan="1">-</td><td rowspan="1" colspan="1">-</td><td rowspan="1" colspan="1">47.6</td><td rowspan="1" colspan="1">47.3</td><td rowspan="1" colspan="1">-</td><td rowspan="1" colspan="1">-</td><td rowspan="1" colspan="1">-</td><td rowspan="1" colspan="1">-</td><td rowspan="1" colspan="1">49.4</td><td rowspan="1" colspan="1">49.6</td></tr><tr><td rowspan="1" colspan="1">Body diameter at cloaca or anus</td><td rowspan="1" colspan="1">17</td><td rowspan="1" colspan="1">16</td><td rowspan="1" colspan="1">17</td><td rowspan="1" colspan="1">15</td><td rowspan="1" colspan="1">16</td><td rowspan="1" colspan="1">15</td><td rowspan="1" colspan="1">16</td><td rowspan="1" colspan="1">16</td><td rowspan="1" colspan="1">16</td><td rowspan="1" colspan="1">16</td><td rowspan="1" colspan="1">19</td><td rowspan="1" colspan="1">15</td></tr><tr><td rowspan="1" colspan="1">Tail length</td><td rowspan="1" colspan="1">86</td><td rowspan="1" colspan="1">75</td><td rowspan="1" colspan="1">85</td><td rowspan="1" colspan="1">80</td><td rowspan="1" colspan="1">75</td><td rowspan="1" colspan="1">83</td><td rowspan="1" colspan="1">81</td><td rowspan="1" colspan="1">104</td><td rowspan="1" colspan="1">106</td><td rowspan="1" colspan="1">98</td><td rowspan="1" colspan="1">88</td><td rowspan="1" colspan="1">97</td></tr><tr><td rowspan="1" colspan="1">a</td><td rowspan="1" colspan="1">50.6</td><td rowspan="1" colspan="1">46.5</td><td rowspan="1" colspan="1">48.9</td><td rowspan="1" colspan="1">58.5</td><td rowspan="1" colspan="1">37.5</td><td rowspan="1" colspan="1">41.7</td><td rowspan="1" colspan="1">61.9</td><td rowspan="1" colspan="1">72.5</td><td rowspan="1" colspan="1">70.8</td><td rowspan="1" colspan="1">72.8</td><td rowspan="1" colspan="1">47.0</td><td rowspan="1" colspan="1">59.0</td></tr><tr><td rowspan="1" colspan="1">b</td><td rowspan="1" colspan="1">5.1</td><td rowspan="1" colspan="1">4.9</td><td rowspan="1" colspan="1">5.1</td><td rowspan="1" colspan="1">5.0</td><td rowspan="1" colspan="1">5.0</td><td rowspan="1" colspan="1">4.7</td><td rowspan="1" colspan="1">6.2</td><td rowspan="1" colspan="1">6.3</td><td rowspan="1" colspan="1">6.4</td><td rowspan="1" colspan="1">6.1</td><td rowspan="1" colspan="1">5.6</td><td rowspan="1" colspan="1">5.4</td></tr><tr><td rowspan="1" colspan="1">c</td><td rowspan="1" colspan="1">18.8</td><td rowspan="1" colspan="1">20.4</td><td rowspan="1" colspan="1">19.0</td><td rowspan="1" colspan="1">19.0</td><td rowspan="1" colspan="1">20.5</td><td rowspan="1" colspan="1">17.6</td><td rowspan="1" colspan="1">21.4</td><td rowspan="1" colspan="1">18.1</td><td rowspan="1" colspan="1">17.4</td><td rowspan="1" colspan="1">18.6</td><td rowspan="1" colspan="1">16.6</td><td rowspan="1" colspan="1">17.0</td></tr><tr><td rowspan="1" colspan="1">c′</td><td rowspan="1" colspan="1">5.1</td><td rowspan="1" colspan="1">4.7</td><td rowspan="1" colspan="1">5.0</td><td rowspan="1" colspan="1">5.3</td><td rowspan="1" colspan="1">4.7</td><td rowspan="1" colspan="1">5.5</td><td rowspan="1" colspan="1">5.1</td><td rowspan="1" colspan="1">6.5</td><td rowspan="1" colspan="1">6.6</td><td rowspan="1" colspan="1">6.1</td><td rowspan="1" colspan="1">4.4</td><td rowspan="1" colspan="1">6.5</td></tr></tbody></table></table-wrap></tp:treatment-sec><tp:treatment-sec sec-type="description" id="SECID0ERLAI"><title>Descriptions.</title><p><bold>Males.</bold> Body medium in size, and slender, tapering slightly towards both extremities. Cuticle smooth. Cervical setae 4–6 µm long, sparse, present only in the anterior portion of pharyngeal region. Cephalic region truncated, continuing with body contour. Six lips, each bearing a single inner labial papilla. Six outer labial setae and four slightly longer cephalic setae in a single circle. Outer labial setae 6–7 µm long, cephalic setae 7–8 µm long. Amphidial fovea invisible. Buccal cavity heavily cuticularized, relatively shallow, 15–18 µm deep and 7–9 µm wide, with three stubby teeth. Right ventrosublateral tooth massive and larger than left ventrosublateral tooth and dorsal tooth. The tip of right ventrosublateral tooth at the same level with outer labial and cephalic setae. The height of left ventrosublateral tooth and dorsal tooth are almost equal. Pharynx cylindrical, widening slightly towards posterior extremity. Cardia conical, surrounded by intestinal tissue. Nerve ring located pre-mid of length of pharynx. Secretory-excretory system present; excretory pore located slightly posterior to nerve ring, 160–170 µm from anterior end. Ventral gland located at anterior part of the intestine.</p><p>Reproductive system with two opposed and outstretched testes located to the right of intestine. Sperm cells oval or irregularly square, 12–16 µm long and 8–10 µm wide. Spicules slender, almost straight, cephalated proximally and conical distally. Gubernaculum absent. Tail conical, narrowing abruptly immediately posterior to cloaca and directed slightly dorsally, without caudal setae. Three caudal glands extending anteriorly to tail region. Spinneret present.</p><p><bold>Females.</bold> Similar to males in most morphological characteristics but there are less cervical setae, and tail slightly bent ventrally. Reproductive system with two opposed and reflexed ovaries both located to the right of intestine. Eggs very long, can be up to 220 µm long. Demanian system simple, consisting of a sac-like prolongation of the ovary at the reflexed point of the ovary and a duct-shaped osmosium. Vulva located at mid-body.</p></tp:treatment-sec><tp:treatment-sec sec-type="Differential diagnosis and discussion" id="SECID0E5LAI"><title>Differential diagnosis and discussion.</title><p><italic><tp:taxon-name><tp:taxon-name-part taxon-name-part-type="genus" reg="Viscosia">Viscosia</tp:taxon-name-part><tp:taxon-name-part taxon-name-part-type="species" reg="media">media</tp:taxon-name-part></tp:taxon-name></italic> sp. nov. is characterized by heavily cuticularized and relatively shallow buccal cavity with three stubby teeth, right ventrosublateral tooth massive, cephalic setae 7–8 µm long, amphidial fovea invisible, spicules slender, almost straight, cephalated proximally and conical distally, tail conical, straight in males, slightly bent ventrally in females. The new species is similar to <italic><tp:taxon-name><tp:taxon-name-part taxon-name-part-type="genus" reg="Viscosia">V.</tp:taxon-name-part><tp:taxon-name-part taxon-name-part-type="species" reg="epapillosa">epapillosa</tp:taxon-name-part></tp:taxon-name></italic> Platonova, 1971 in the deep of buccal cavity and length of cephalic setae, but differs by the wider head diameter (16–18 µm <italic>versus</italic> 11–13 µm), buccal cavity with heavily cuticularized parallel walls (<italic>versus</italic> buccal cavity wider in the middle and narrower at the ends), having cervical setae (<italic>versus</italic> absent in the latter species), spicules enlarged proximally (<italic>versus</italic> not enlarged), and a conical tail almost straight in the males (<italic>versus</italic> conico-cylindrical tail bent in the latter species). The new species is also similar to <italic><tp:taxon-name><tp:taxon-name-part taxon-name-part-type="genus" reg="Viscosia">Viscosia</tp:taxon-name-part><tp:taxon-name-part taxon-name-part-type="species" reg="pygmaea">pygmaea</tp:taxon-name-part></tp:taxon-name></italic> Nguyen Vu Thanh &amp; Gagarin, 2013 in the tail shape, but differs from <italic><tp:taxon-name><tp:taxon-name-part taxon-name-part-type="genus" reg="Viscosia">V.</tp:taxon-name-part><tp:taxon-name-part taxon-name-part-type="species" reg="pygmaea">pygmaea</tp:taxon-name-part></tp:taxon-name></italic> by the longer body length (1458–1620 µm <italic>versus</italic> 838–992 µm), longer cephalic setae (7–8 µm <italic>versus</italic> 3–3.5 µm), shallower buccal cavity with stubby teeth (1 head diameter <italic>versus</italic> 1.5 head diameters in depth with slender teeth), amphidial fovea invisible (<italic>versus</italic> obvious and located close to the base of buccal cavity), and the different spicule shape (slender with cephalated proximal end and tapering distally end <italic>versus</italic> conical and tapering off). <italic><tp:taxon-name><tp:taxon-name-part taxon-name-part-type="genus" reg="Viscosia">Viscosia</tp:taxon-name-part><tp:taxon-name-part taxon-name-part-type="species" reg="media">media</tp:taxon-name-part></tp:taxon-name></italic> sp. nov. can be differentiated from all other species of the genus by its heavily cuticularized and relatively shallow buccal cavity with stubby teeth, 7–8 µm cephalic setae, and a conical tail. The basic morphological characteristics of the valid species with similar size to the new species in the genus are compared in Table <xref ref-type="table" rid="T2">2</xref>.</p><table-wrap id="T2" position="float" orientation="portrait"><label>Table 2.</label><caption><p>Basic morphological features of males of the valid species in <italic><tp:taxon-name><tp:taxon-name-part taxon-name-part-type="genus" reg="Viscosia">Viscosia</tp:taxon-name-part></tp:taxon-name></italic> with body length of 1000–2900 µm (according to <xref ref-type="bibr" rid="B36">Gagarin 2020</xref>) (in µm except a, b, c and c′) L, body length; a, ratio of body length to maximum body diameter; b, ratio of body length to pharynx length; c, ratio of body length to tail length; c′, ratio of tail length to cloacal or anus body diameter.</p></caption><table id="TID0ECKBI" rules="all"><tbody><tr><th rowspan="1" colspan="1">Species</th><th rowspan="1" colspan="1">L</th><th rowspan="1" colspan="1">a</th><th rowspan="1" colspan="1">b</th><th rowspan="1" colspan="1">c</th><th rowspan="1" colspan="1">c′</th><th rowspan="1" colspan="1">Cephalic sensilla length</th><th rowspan="1" colspan="1">Buccal cavity depth</th><th rowspan="1" colspan="1">Spicules length</th></tr><tr><td rowspan="1" colspan="1">
                      <italic>
                        <tp:taxon-name><tp:taxon-name-part taxon-name-part-type="genus" reg="Viscosia">V.</tp:taxon-name-part><tp:taxon-name-part taxon-name-part-type="species" reg="bandaensis">bandaensis</tp:taxon-name-part></tp:taxon-name>
                      </italic>
                    </td><td rowspan="1" colspan="1">1389–1715</td><td rowspan="1" colspan="1">41–48</td><td rowspan="1" colspan="1">4.8–5.1</td><td rowspan="1" colspan="1">12.8–13.8</td><td rowspan="1" colspan="1">6.0–6.5</td><td rowspan="1" colspan="1">papilla</td><td rowspan="1" colspan="1">23</td><td rowspan="1" colspan="1">18–20</td></tr><tr><td rowspan="1" colspan="1">
                      <italic>
                        <tp:taxon-name><tp:taxon-name-part taxon-name-part-type="genus" reg="Viscosia">V.</tp:taxon-name-part><tp:taxon-name-part taxon-name-part-type="species" reg="bayensis">bayensis</tp:taxon-name-part></tp:taxon-name>
                      </italic>
                    </td><td rowspan="1" colspan="1">1630–1820</td><td rowspan="1" colspan="1">41–48</td><td rowspan="1" colspan="1">5.2</td><td rowspan="1" colspan="1">17.3</td><td rowspan="1" colspan="1">5.6</td><td rowspan="1" colspan="1">9–11</td><td rowspan="1" colspan="1">25–29</td><td rowspan="1" colspan="1">43–50</td></tr><tr><td rowspan="1" colspan="1">
                      <italic>
                        <tp:taxon-name><tp:taxon-name-part taxon-name-part-type="genus" reg="Viscosia">V.</tp:taxon-name-part><tp:taxon-name-part taxon-name-part-type="species" reg="dossena">dossena</tp:taxon-name-part></tp:taxon-name>
                      </italic>
                    </td><td rowspan="1" colspan="1">1759–2048</td><td rowspan="1" colspan="1">23–25</td><td rowspan="1" colspan="1">5–6</td><td rowspan="1" colspan="1">19–20</td><td rowspan="1" colspan="1">3.0</td><td rowspan="1" colspan="1">4–6</td><td rowspan="1" colspan="1">31–35</td><td rowspan="1" colspan="1">27–33</td></tr><tr><td rowspan="1" colspan="1">
                      <italic>
                        <tp:taxon-name><tp:taxon-name-part taxon-name-part-type="genus" reg="Viscosia">V.</tp:taxon-name-part><tp:taxon-name-part taxon-name-part-type="species" reg="epapillosa">epapillosa</tp:taxon-name-part></tp:taxon-name>
                      </italic>
                    </td><td rowspan="1" colspan="1">1750</td><td rowspan="1" colspan="1">51</td><td rowspan="1" colspan="1">5.3</td><td rowspan="1" colspan="1">20.7</td><td rowspan="1" colspan="1">4.9</td><td rowspan="1" colspan="1">6</td><td rowspan="1" colspan="1">16</td><td rowspan="1" colspan="1">29</td></tr><tr><td rowspan="1" colspan="1">
                      <italic>
                        <tp:taxon-name><tp:taxon-name-part taxon-name-part-type="genus" reg="Viscosia">V.</tp:taxon-name-part><tp:taxon-name-part taxon-name-part-type="species" reg="erasmi">erasmi</tp:taxon-name-part></tp:taxon-name>
                      </italic>
                    </td><td rowspan="1" colspan="1">1905</td><td rowspan="1" colspan="1">60</td><td rowspan="1" colspan="1">5.7</td><td rowspan="1" colspan="1">15.9</td><td rowspan="1" colspan="1">5.0</td><td rowspan="1" colspan="1">5</td><td rowspan="1" colspan="1">23</td><td rowspan="1" colspan="1">32</td></tr><tr><td rowspan="1" colspan="1">
                      <italic>
                        <tp:taxon-name><tp:taxon-name-part taxon-name-part-type="genus" reg="Viscosia">V.</tp:taxon-name-part><tp:taxon-name-part taxon-name-part-type="species" reg="glabra">glabra</tp:taxon-name-part></tp:taxon-name>
                      </italic>
                    </td><td rowspan="1" colspan="1">1600–2100</td><td rowspan="1" colspan="1">42–70</td><td rowspan="1" colspan="1">5.3–6.3</td><td rowspan="1" colspan="1">7.5–11.0</td><td rowspan="1" colspan="1">10–13.0</td><td rowspan="1" colspan="1">papilla</td><td rowspan="1" colspan="1">23–25</td><td rowspan="1" colspan="1">27</td></tr><tr><td rowspan="1" colspan="1">
                      <italic>
                        <tp:taxon-name><tp:taxon-name-part taxon-name-part-type="genus" reg="Viscosia">V.</tp:taxon-name-part><tp:taxon-name-part taxon-name-part-type="species" reg="longicaudatoides">longicaudatoides</tp:taxon-name-part></tp:taxon-name>
                      </italic>
                    </td><td rowspan="1" colspan="1">1348–1432</td><td rowspan="1" colspan="1">53–54</td><td rowspan="1" colspan="1">4.8–5.4</td><td rowspan="1" colspan="1">8.3–9.0</td><td rowspan="1" colspan="1">10.1–10.8</td><td rowspan="1" colspan="1">2.3–3</td><td rowspan="1" colspan="1">17–18</td><td rowspan="1" colspan="1">27</td></tr><tr><td rowspan="1" colspan="1">
                      <italic>
                        <tp:taxon-name><tp:taxon-name-part taxon-name-part-type="genus" reg="Viscosia">V.</tp:taxon-name-part><tp:taxon-name-part taxon-name-part-type="species" reg="macramphida">macramphida</tp:taxon-name-part></tp:taxon-name>
                      </italic>
                    </td><td rowspan="1" colspan="1">1400</td><td rowspan="1" colspan="1">39</td><td rowspan="1" colspan="1">5.6</td><td rowspan="1" colspan="1">7.9</td><td rowspan="1" colspan="1">9.6</td><td rowspan="1" colspan="1">papilla</td><td rowspan="1" colspan="1">15</td><td rowspan="1" colspan="1">18–19</td></tr><tr><td rowspan="1" colspan="1">
                      <italic>
                        <tp:taxon-name><tp:taxon-name-part taxon-name-part-type="genus" reg="Viscosia">V.</tp:taxon-name-part><tp:taxon-name-part taxon-name-part-type="species" reg="macrobursata">macrobursata</tp:taxon-name-part></tp:taxon-name>
                      </italic>
                    </td><td rowspan="1" colspan="1">1680–2200</td><td rowspan="1" colspan="1">50–53</td><td rowspan="1" colspan="1">5.7</td><td rowspan="1" colspan="1">13.2</td><td rowspan="1" colspan="1">8.6</td><td rowspan="1" colspan="1">10–12</td><td rowspan="1" colspan="1">23–29</td><td rowspan="1" colspan="1">20</td></tr><tr><td rowspan="1" colspan="1">
                      <italic>
                        <tp:taxon-name><tp:taxon-name-part taxon-name-part-type="genus" reg="Viscosia">V.</tp:taxon-name-part><tp:taxon-name-part taxon-name-part-type="species" reg="meridionalis">meridionalis</tp:taxon-name-part></tp:taxon-name>
                      </italic>
                    </td><td rowspan="1" colspan="1">1415–1743</td><td rowspan="1" colspan="1">30–43</td><td rowspan="1" colspan="1">5.3–6.9</td><td rowspan="1" colspan="1">8.2–9.6</td><td rowspan="1" colspan="1">7.3–9.8</td><td rowspan="1" colspan="1">papilla</td><td rowspan="1" colspan="1">18–25</td><td rowspan="1" colspan="1">32–40</td></tr><tr><td rowspan="1" colspan="1"><italic><tp:taxon-name><tp:taxon-name-part taxon-name-part-type="genus" reg="Viscosia">V.</tp:taxon-name-part><tp:taxon-name-part taxon-name-part-type="species" reg="media">media</tp:taxon-name-part></tp:taxon-name></italic> sp. nov.</td><td rowspan="1" colspan="1">1522–1620</td><td rowspan="1" colspan="1">46.5–58.5</td><td rowspan="1" colspan="1">4.9–5.1</td><td rowspan="1" colspan="1">18.8–20.4</td><td rowspan="1" colspan="1">4.7–5.5</td><td rowspan="1" colspan="1">7–8</td><td rowspan="1" colspan="1">16–18</td><td rowspan="1" colspan="1">24–30</td></tr><tr><td rowspan="1" colspan="1">
                      <italic>
                        <tp:taxon-name><tp:taxon-name-part taxon-name-part-type="genus" reg="Viscosia">V.</tp:taxon-name-part><tp:taxon-name-part taxon-name-part-type="species" reg="microseta">microseta</tp:taxon-name-part></tp:taxon-name>
                      </italic>
                    </td><td rowspan="1" colspan="1">1850</td><td rowspan="1" colspan="1">44</td><td rowspan="1" colspan="1">6.1</td><td rowspan="1" colspan="1">16.5</td><td rowspan="1" colspan="1">4.3</td><td rowspan="1" colspan="1">1.5–2.0 µm</td><td rowspan="1" colspan="1">20–22</td><td rowspan="1" colspan="1">33</td></tr><tr><td rowspan="1" colspan="1">
                      <italic>
                        <tp:taxon-name><tp:taxon-name-part taxon-name-part-type="genus" reg="Viscosia">V.</tp:taxon-name-part><tp:taxon-name-part taxon-name-part-type="species" reg="nuda">nuda</tp:taxon-name-part></tp:taxon-name>
                      </italic>
                    </td><td rowspan="1" colspan="1">1625–1931</td><td rowspan="1" colspan="1">45–54</td><td rowspan="1" colspan="1">5.2–6.0</td><td rowspan="1" colspan="1">7.3–8.0</td><td rowspan="1" colspan="1">13.0–13.5</td><td rowspan="1" colspan="1">papilla</td><td rowspan="1" colspan="1">18–22</td><td rowspan="1" colspan="1">18</td></tr><tr><td rowspan="1" colspan="1">
                      <italic>
                        <tp:taxon-name><tp:taxon-name-part taxon-name-part-type="genus" reg="Viscosia">V.</tp:taxon-name-part><tp:taxon-name-part taxon-name-part-type="species" reg="oncholaimelloides">oncholaimelloides</tp:taxon-name-part></tp:taxon-name>
                      </italic>
                    </td><td rowspan="1" colspan="1">1950</td><td rowspan="1" colspan="1">89</td><td rowspan="1" colspan="1">6.5</td><td rowspan="1" colspan="1">13.9</td><td rowspan="1" colspan="1">9.1</td><td rowspan="1" colspan="1">papilla</td><td rowspan="1" colspan="1">13</td><td rowspan="1" colspan="1">17</td></tr><tr><td rowspan="1" colspan="1">
                      <italic>
                        <tp:taxon-name><tp:taxon-name-part taxon-name-part-type="genus" reg="Viscosia">V.</tp:taxon-name-part><tp:taxon-name-part taxon-name-part-type="species" reg="orientalis">orientalis</tp:taxon-name-part></tp:taxon-name>
                      </italic>
                    </td><td rowspan="1" colspan="1">991–1122</td><td rowspan="1" colspan="1">17–20</td><td rowspan="1" colspan="1">4.7–5.1</td><td rowspan="1" colspan="1">15.7–19.9</td><td rowspan="1" colspan="1">2.8–3.0</td><td rowspan="1" colspan="1">2.0 µm</td><td rowspan="1" colspan="1">18–20</td><td rowspan="1" colspan="1">34–36</td></tr><tr><td rowspan="1" colspan="1">
                      <italic>
                        <tp:taxon-name><tp:taxon-name-part taxon-name-part-type="genus" reg="Viscosia">V.</tp:taxon-name-part><tp:taxon-name-part taxon-name-part-type="species" reg="papillatoides">papillatoides</tp:taxon-name-part></tp:taxon-name>
                      </italic>
                    </td><td rowspan="1" colspan="1">1520–2200</td><td rowspan="1" colspan="1">40–51</td><td rowspan="1" colspan="1">5.5–5.6</td><td rowspan="1" colspan="1">19.1–23.0</td><td rowspan="1" colspan="1">3.4–4.6</td><td rowspan="1" colspan="1">papilla</td><td rowspan="1" colspan="1">24–32</td><td rowspan="1" colspan="1">26–29</td></tr><tr><td rowspan="1" colspan="1">
                      <italic>
                        <tp:taxon-name><tp:taxon-name-part taxon-name-part-type="genus" reg="Viscosia">V.</tp:taxon-name-part><tp:taxon-name-part taxon-name-part-type="species" reg="papillata">papillata</tp:taxon-name-part></tp:taxon-name>
                      </italic>
                    </td><td rowspan="1" colspan="1">1520</td><td rowspan="1" colspan="1">31</td><td rowspan="1" colspan="1">5.0</td><td rowspan="1" colspan="1">11.0</td><td rowspan="1" colspan="1">6.0</td><td rowspan="1" colspan="1">papilla</td><td rowspan="1" colspan="1">18</td><td rowspan="1" colspan="1">24</td></tr><tr><td rowspan="1" colspan="1">
                      <italic>
                        <tp:taxon-name><tp:taxon-name-part taxon-name-part-type="genus" reg="Viscosia">V.</tp:taxon-name-part><tp:taxon-name-part taxon-name-part-type="species" reg="parasetosa">parasetosa</tp:taxon-name-part></tp:taxon-name>
                      </italic>
                    </td><td rowspan="1" colspan="1">1721–1748</td><td rowspan="1" colspan="1">52–55</td><td rowspan="1" colspan="1">5.7–5.9</td><td rowspan="1" colspan="1">11.6–12.0</td><td rowspan="1" colspan="1">8.2–8.3</td><td rowspan="1" colspan="1">2.7 µm</td><td rowspan="1" colspan="1">18–20</td><td rowspan="1" colspan="1">24</td></tr><tr><td rowspan="1" colspan="1">
                      <italic>
                        <tp:taxon-name><tp:taxon-name-part taxon-name-part-type="genus" reg="Viscosia">V.</tp:taxon-name-part><tp:taxon-name-part taxon-name-part-type="species" reg="profunda">profunda</tp:taxon-name-part></tp:taxon-name>
                      </italic>
                    </td><td rowspan="1" colspan="1">1311–1501</td><td rowspan="1" colspan="1">47–50</td><td rowspan="1" colspan="1">5.0–5.6</td><td rowspan="1" colspan="1">14.8–15.4</td><td rowspan="1" colspan="1">4.5–5.2</td><td rowspan="1" colspan="1">2.0–2.5 µm</td><td rowspan="1" colspan="1">17.5–18</td><td rowspan="1" colspan="1">17.5</td></tr><tr><td rowspan="1" colspan="1">
                      <italic>
                        <tp:taxon-name><tp:taxon-name-part taxon-name-part-type="genus" reg="Viscosia">V.</tp:taxon-name-part><tp:taxon-name-part taxon-name-part-type="species" reg="separabilis">separabilis</tp:taxon-name-part></tp:taxon-name>
                      </italic>
                    </td><td rowspan="1" colspan="1">1320–2200</td><td rowspan="1" colspan="1">32–78</td><td rowspan="1" colspan="1">4.8–7.8</td><td rowspan="1" colspan="1">12.9–16.6</td><td rowspan="1" colspan="1">5.0–8.0</td><td rowspan="1" colspan="1">7.5 µm</td><td rowspan="1" colspan="1">20–26</td><td rowspan="1" colspan="1">19–26</td></tr><tr><td rowspan="1" colspan="1">
                      <italic>
                        <tp:taxon-name><tp:taxon-name-part taxon-name-part-type="genus" reg="Viscosia">V.</tp:taxon-name-part><tp:taxon-name-part taxon-name-part-type="species" reg="setosus">setosus</tp:taxon-name-part></tp:taxon-name>
                      </italic>
                    </td><td rowspan="1" colspan="1">1784–1857</td><td rowspan="1" colspan="1">51–57</td><td rowspan="1" colspan="1">6.0–6.1</td><td rowspan="1" colspan="1">11.9–12.1</td><td rowspan="1" colspan="1">8.0–9.0</td><td rowspan="1" colspan="1">5.0 µm</td><td rowspan="1" colspan="1">20–21</td><td rowspan="1" colspan="1">22</td></tr><tr><td rowspan="1" colspan="1"><italic><tp:taxon-name><tp:taxon-name-part taxon-name-part-type="genus" reg="Viscosia">V.</tp:taxon-name-part><tp:taxon-name-part taxon-name-part-type="species" reg="sinica">sinica</tp:taxon-name-part></tp:taxon-name></italic> sp. nov.</td><td rowspan="1" colspan="1">1733–1885</td><td rowspan="1" colspan="1">62–73</td><td rowspan="1" colspan="1">6.1–6.4</td><td rowspan="1" colspan="1">17.4–21.4</td><td rowspan="1" colspan="1">5.1–6.6</td><td rowspan="1" colspan="1">5–7 µm</td><td rowspan="1" colspan="1">26–29</td><td rowspan="1" colspan="1">19–22</td></tr><tr><td rowspan="1" colspan="1">
                      <italic>
                        <tp:taxon-name><tp:taxon-name-part taxon-name-part-type="genus" reg="Viscosia">V.</tp:taxon-name-part><tp:taxon-name-part taxon-name-part-type="species" reg="stenolaimus">stenolaimus</tp:taxon-name-part></tp:taxon-name>
                      </italic>
                    </td><td rowspan="1" colspan="1">1870</td><td rowspan="1" colspan="1">37</td><td rowspan="1" colspan="1">4.5</td><td rowspan="1" colspan="1">12.6</td><td rowspan="1" colspan="1">4.6</td><td rowspan="1" colspan="1">papilla</td><td rowspan="1" colspan="1">25–27</td><td rowspan="1" colspan="1">37</td></tr><tr><td rowspan="1" colspan="1">
                      <italic>
                        <tp:taxon-name><tp:taxon-name-part taxon-name-part-type="genus" reg="Viscosia">V.</tp:taxon-name-part><tp:taxon-name-part taxon-name-part-type="species" reg="timmi">timmi</tp:taxon-name-part></tp:taxon-name>
                      </italic>
                    </td><td rowspan="1" colspan="1">1016–1509</td><td rowspan="1" colspan="1">22–37</td><td rowspan="1" colspan="1">4.1–5.1</td><td rowspan="1" colspan="1">16.0–25.6</td><td rowspan="1" colspan="1">2.0–3.5</td><td rowspan="1" colspan="1">2.5–3.0 µm</td><td rowspan="1" colspan="1">21–28</td><td rowspan="1" colspan="1">24–28</td></tr><tr><td rowspan="1" colspan="1">
                      <italic>
                        <tp:taxon-name><tp:taxon-name-part taxon-name-part-type="genus" reg="Viscosia">V.</tp:taxon-name-part><tp:taxon-name-part taxon-name-part-type="species" reg="viscosa">viscosa</tp:taxon-name-part></tp:taxon-name>
                      </italic>
                    </td><td rowspan="1" colspan="1">1700–2600</td><td rowspan="1" colspan="1">52–60</td><td rowspan="1" colspan="1">5.0–6.5</td><td rowspan="1" colspan="1">12.0–16.0</td><td rowspan="1" colspan="1">6.0–7.5</td><td rowspan="1" colspan="1">4.0 µm</td><td rowspan="1" colspan="1">22–30</td><td rowspan="1" colspan="1">27–30</td></tr><tr><td rowspan="1" colspan="1">
                      <italic>
                        <tp:taxon-name><tp:taxon-name-part taxon-name-part-type="genus" reg="Viscosia">V.</tp:taxon-name-part><tp:taxon-name-part taxon-name-part-type="species" reg="weiseri">weiseri</tp:taxon-name-part></tp:taxon-name>
                      </italic>
                    </td><td rowspan="1" colspan="1">1600–2900</td><td rowspan="1" colspan="1">29–46</td><td rowspan="1" colspan="1">4.3–5.2</td><td rowspan="1" colspan="1">13.3–17.7</td><td rowspan="1" colspan="1">4.5</td><td rowspan="1" colspan="1">5.0 µm</td><td rowspan="1" colspan="1">28–30</td><td rowspan="1" colspan="1">42</td></tr></tbody></table></table-wrap></tp:treatment-sec><ref-list><ref id="B36"><mixed-citation xmlns:xlink="http://www.w3.org/1999/xlink" xlink:type="simple"><person-group><name name-style="western"><surname>Gagarin</surname><given-names>VG</given-names></name></person-group> (<year>2020</year>) <article-title><italic><tp:taxon-name><tp:taxon-name-part taxon-name-part-type="genus">Halalaimus</tp:taxon-name-part><tp:taxon-name-part taxon-name-part-type="species">borealis</tp:taxon-name-part></tp:taxon-name></italic> sp. nov. and <italic><tp:taxon-name><tp:taxon-name-part taxon-name-part-type="genus">Viscosia</tp:taxon-name-part><tp:taxon-name-part taxon-name-part-type="species">orientalis</tp:taxon-name-part></tp:taxon-name></italic> sp. nov. (<tp:taxon-name><tp:taxon-name-part taxon-name-part-type="phylum">Nematoda</tp:taxon-name-part></tp:taxon-name>, <tp:taxon-name><tp:taxon-name-part taxon-name-part-type="order">Enoplida</tp:taxon-name-part></tp:taxon-name>) from the mouth of the Cam River in Vietnam.</article-title><source>Amurian Zoological Journal</source><volume>12</volume>: <fpage>26</fpage>–<lpage>42</lpage>. <ext-link xlink:href="10.33910/2686-9519-2020-12-1-26-42" ext-link-type="doi" xlink:type="simple">https://doi.org/10.33910/2686-9519-2020-12-1-26-42</ext-link></mixed-citation></ref></ref-list></tp:taxon-treatment>
