# Supplementary material for: ﻿Two new species of the genus Viscosia de Man, 1890 (Nematoda, Enoplea, Enoplida, Oncholaimidae) from the intertidal zone of the Yellow Sea, China
Source: Zookeys. 2025 Mar 11;1231:99–117. doi: 10.3897/zookeys.1231.142078 (PMC11920823; doi:10.3897/zookeys.1231.142078)
Supplement: XML Treatment for Viscosia sinica [file zookeys.1231.142078-treatment3.xml]

<!DOCTYPE tp:taxon-treatment
  PUBLIC "-//TaxonX//DTD Taxonomic Treatment Publishing DTD v0 20100105//EN" "tax-treatment-NSO.dtd">
<tp:taxon-treatment xmlns:tp="http://www.plazi.org/taxpub"><tp:treatment-meta><kwd-group><label>Taxon classification</label><kwd>
                <named-content content-type="kingdom">Animalia</named-content>
              </kwd><kwd>
                <named-content content-type="order">Enoplida</named-content>
              </kwd><kwd>
                <named-content content-type="family">Oncholaimidae</named-content>
              </kwd></kwd-group><mixed-citation publication-type="journal"><person-group><name><surname>Sun</surname><given-names>Lingyun</given-names></name><name><surname>Gu</surname><given-names>Huimin</given-names></name><name><surname>Huang</surname><given-names>Yong</given-names></name></person-group><article-title>﻿Two new species of the genus <italic><tp:taxon-name><tp:taxon-name-part taxon-name-part-type="genus" reg="Viscosia">Viscosia</tp:taxon-name-part></tp:taxon-name></italic> de Man, 1890 (<tp:taxon-name><tp:taxon-name-part taxon-name-part-type="phylum">Nematoda</tp:taxon-name-part></tp:taxon-name>, <tp:taxon-name><tp:taxon-name-part taxon-name-part-type="class">Enoplea</tp:taxon-name-part></tp:taxon-name>, <tp:taxon-name><tp:taxon-name-part taxon-name-part-type="order">Enoplida</tp:taxon-name-part></tp:taxon-name>, <tp:taxon-name><tp:taxon-name-part taxon-name-part-type="family">Oncholaimidae</tp:taxon-name-part></tp:taxon-name>) from the intertidal zone of the Yellow Sea, China</article-title><source>Zookeys</source><day>11</day><month>03</month><year>2025</year><volume>1231</volume><fpage>99</fpage><lpage>117</lpage><pub-id pub-id-type="doi">10.3897/zookeys.1231.142078</pub-id></mixed-citation></tp:treatment-meta><tp:nomenclature><label>﻿</label><tp:taxon-name>
              <object-id xmlns:xlink="http://www.w3.org/1999/xlink" content-type="arpha" xlink:type="simple">53BDE026-D625-52D3-B83A-E1176C7DF176</object-id>
              <tp:taxon-name-part taxon-name-part-type="genus" reg="Viscosia">Viscosia</tp:taxon-name-part>
              <tp:taxon-name-part taxon-name-part-type="species" reg="sinica">sinica</tp:taxon-name-part>
              <object-id xmlns:xlink="http://www.w3.org/1999/xlink" content-type="zoobank" xlink:type="simple">https://zoobank.org/1EB9C0EF-BDC5-484C-8932-4CFBA8F1D88D</object-id>
            </tp:taxon-name><tp:taxon-status xmlns:xlink="http://www.w3.org/1999/xlink" xlink:type="simple">sp. nov.</tp:taxon-status><xref ref-type="fig" rid="F4">Figs 4</xref><xref ref-type="fig" rid="F5">, 5</xref><xref ref-type="table" rid="T1">, Table 1</xref></tp:nomenclature><tp:treatment-sec sec-type="Dianosis" id="SECID0ELSBI"><title>Dianosis.</title><p>Relatively large amphidial fovea, about 80% corresponding body diameter wider in males and 53–62% in females. Cephalic setae 5–7 µm long. Tail conico-cylindrcal with swollen horseshoe-shaped tip. Spicules slender, slightly curved ventrally, not cephalate proximally. 10–12 setae surrounding the cloaca, each 3–4 µm long.</p><fig id="F4" position="float" orientation="portrait"><object-id xmlns:xlink="http://www.w3.org/1999/xlink" content-type="doi" xlink:type="simple">10.3897/zookeys.1231.142078.figure4</object-id><object-id xmlns:xlink="http://www.w3.org/1999/xlink" content-type="arpha" xlink:type="simple">462713FF-5BB3-56CE-9E6D-701C15BFE033</object-id><label>Figure 4.</label><caption><p>Drawings of <italic><tp:taxon-name><tp:taxon-name-part taxon-name-part-type="genus" reg="Viscosia">Viscosia</tp:taxon-name-part><tp:taxon-name-part taxon-name-part-type="species" reg="sinica">sinica</tp:taxon-name-part></tp:taxon-name></italic> sp. nov. <bold>A</bold> anterior end of holotype, showing outer labial and cephalic setae, buccal cavity with three teeth <bold>B</bold> anterior end of male, showing amphidial fovea (arrow) <bold>C</bold> anterior end of female <bold>D</bold> spicule and setae surrounding the cloaca <bold>E</bold> posterior end of female, showing anus (arrow) and tail <bold>F</bold> posterior end of holotype, showing cloaca (arrow), spicule and tail <bold>G</bold> entire view of male (arrow showing testis) <bold>H</bold> entire view of female (arrow 1, ovary; 2, vulva; 3, anus). Scale bars: 10 µm (<bold>A–D, F</bold>); 20 µm (<bold>E</bold>); 50 µm (<bold>G, H</bold>).</p></caption><graphic xmlns:xlink="http://www.w3.org/1999/xlink" xlink:href="zookeys-1231-099_article-142078__-g004.jpg" position="float" orientation="portrait" xlink:type="simple" id="oo_1277570.jpg"><uri content-type="original_file" xlink:type="simple">https://binary.pensoft.net/fig/1277570</uri></graphic></fig></tp:treatment-sec><tp:treatment-sec sec-type="type material" id="SECID0E5TBI"><title>Holotype and paratype material.</title><p>Four males and two females were measured. <bold><italic>Holotype</italic></bold> male 1 on slide RZ080123-4. <bold><italic>Paratype</italic></bold> 1 (male 2) on slide YST24251-2, paratype 2 (male 3) on slide YST24381-11, paratype 3 (male 4) on slide YST24253-1, paratype 4 (female 1) on slide RZ0803123-4, paratype 5 (female 2) on slide YST2418-12.</p><fig id="F5" position="float" orientation="portrait"><object-id xmlns:xlink="http://www.w3.org/1999/xlink" content-type="doi" xlink:type="simple">10.3897/zookeys.1231.142078.figure5</object-id><object-id xmlns:xlink="http://www.w3.org/1999/xlink" content-type="arpha" xlink:type="simple">9487D95A-A51D-5BAC-B678-361A9BA310F3</object-id><label>Figure 5.</label><caption><p>Micrographs of <italic><tp:taxon-name><tp:taxon-name-part taxon-name-part-type="genus" reg="Viscosia">Viscosia</tp:taxon-name-part><tp:taxon-name-part taxon-name-part-type="species" reg="sinica">sinica</tp:taxon-name-part></tp:taxon-name></italic> sp. nov. <bold>A</bold> anterior end of holotype, showing buccal cavity with large right subventral and dorsal teeth <bold>B</bold> anterior end of male 1, showing outer labial and cephalic setae, amphidial fovea (arrow) <bold>C</bold> cloacal region of male 2, showing spicule and setae surrounding cloaca (arrows) <bold>D</bold> posterior end of holotype, showing spicule and tail. Scale bars: 10 µm.</p></caption><graphic xmlns:xlink="http://www.w3.org/1999/xlink" xlink:href="zookeys-1231-099_article-142078__-g005.jpg" position="float" orientation="portrait" xlink:type="simple" id="oo_1277571.jpg"><uri content-type="original_file" xlink:type="simple">https://binary.pensoft.net/fig/1277571</uri></graphic></fig></tp:treatment-sec><tp:treatment-sec sec-type="type locality" id="SECID0EKVBI"><title>Type locality and habitat.</title><p>Holotype and paratype 4 (female 1) were collected from the surface layer of fine sand sediment on an intertidal beach along the Rizhao coast of the Yellow Sea (<named-content xmlns:xlink="http://www.w3.org/1999/xlink" content-type="dwc:verbatimCoordinates" xlink:type="simple"><named-content content-type="geo-json" specific-use="{&#34;type&#34;:&#34;Point&#34;,&#34;coordinates&#34;:[119.658056,35.572500]}" id="NCID0ETVBI" xlink:type="simple">35°34'21"N, 119°39'29"E</named-content></named-content>). The other paratypes were all collected from the surface layer of silt sediment on an intertidal beach of Huangdao along the Yellow Sea (<named-content xmlns:xlink="http://www.w3.org/1999/xlink" content-type="dwc:verbatimCoordinates" xlink:type="simple"><named-content content-type="geo-json" specific-use="{&#34;type&#34;:&#34;Point&#34;,&#34;coordinates&#34;:[121.928611,31.748056]}" id="NCID0E2VBI" xlink:type="simple">31°44'53"N, 121°55'43"E</named-content></named-content>).</p></tp:treatment-sec><tp:treatment-sec sec-type="etymology" id="SECID0EAWBI"><title>Etymology.</title><p>The species epithet refers to the country of origin, China.</p></tp:treatment-sec><tp:treatment-sec sec-type="description" id="SECID0EFWBI"><title>Measurements.</title><p>All measurement data are given in Table <xref ref-type="table" rid="T1">1</xref>.</p></tp:treatment-sec><tp:treatment-sec sec-type="description" id="SECID0EPWBI"><title>Descriptions.</title><p><bold>Males.</bold> Body relatively slender. Cuticle smooth, without somatic setae. Labial region spherical, demarcated by slight constriction. Six lips, each bearing a single internal labial papilla. Six outer labial setae and four cephalic setae in a single circle, equal in length. Amphidial fovea relatively large, pocket-shaped, 9–11 µm wide, about 80% corresponding body diameter, and 5–6 µm deep, located at level of the middle of buccal cavity. Buccal cavity 16–29 µm deep and 8–10 µm wide, with three teeth. Right ventrosublateral tooth larger than left ventrosublateral tooth and dorsal tooth. The tip of right ventrosublateral tooth at the same level with outer labial and cephalic setae. The height of left ventrosublateral tooth and dorsal tooth are almost equal. Pharynx cylindrical, widening slightly towards posterior extremity. Cardia conical, about 15 µm long, surrounded by intestinal tissue. Nerve ring located approximately halfway down length of pharynx. Secretory-excretory system and excretory pore not observed.</p><p>Reproductive system with two opposed and outstretched testes located to the right of intestine. Spicules slender, slightly curved ventrally, not cephalate proximally. Gubernaculum absent. 10–12 setae surrounding the cloaca, each 3–4 µm long. Tail conico-cylindrical, with swollen horseshoe-shaped tip. Caudal setae absent. Three caudal glands extending anteriorly to tail region. Spinneret present.</p><p><bold>Females.</bold> Similar to males in the most morphological characteristics but amphidial fovea slightly smaller, 53–62% corresponding body diameter wider, and buccal cavity slightly shallower (21–29 µm <italic>versus</italic> 16 µm deep). Reproductive system with two opposed and reflexed ovaries both located to the right of intestine. Demanian system indistinct. Vulva located at mid-body.</p></tp:treatment-sec><tp:treatment-sec sec-type="Differential diagnosis and discussion" id="SECID0E5WBI"><title>Differential diagnosis and discussion.</title><p><italic><tp:taxon-name><tp:taxon-name-part taxon-name-part-type="genus" reg="Viscosia">Viscosia</tp:taxon-name-part><tp:taxon-name-part taxon-name-part-type="species" reg="sinica">sinica</tp:taxon-name-part></tp:taxon-name></italic> sp. nov. is characterized by relatively large amphidial fovea, conico-cylindrcal tail with horseshoe-shaped tip, spicules slender, slightly curved ventrally, not cephalate proximally, 10–12 setae surrounding the cloaca, each 3–4 µm long. The new species resembles <italic><tp:taxon-name><tp:taxon-name-part taxon-name-part-type="genus" reg="Viscosia">V.</tp:taxon-name-part><tp:taxon-name-part taxon-name-part-type="species" reg="brachylaima">brachylaima</tp:taxon-name-part></tp:taxon-name></italic> Filipjev, 1927 and <italic><tp:taxon-name><tp:taxon-name-part taxon-name-part-type="genus" reg="Viscosia">V.</tp:taxon-name-part><tp:taxon-name-part taxon-name-part-type="species" reg="filipjevi">filipjevi</tp:taxon-name-part></tp:taxon-name></italic> Paramonov, 1929 in tail shape, but differs from <italic><tp:taxon-name><tp:taxon-name-part taxon-name-part-type="genus" reg="Viscosia">V.</tp:taxon-name-part><tp:taxon-name-part taxon-name-part-type="species" reg="brachylaima">brachylaima</tp:taxon-name-part></tp:taxon-name></italic> by larger amphidial fovea (80% <italic>versus</italic> 30% corresponding body diameter) and higher value of de Man ratio <italic>a</italic> in males (61.9–72.8 <italic>versus</italic> 42.5). The new species differs from <italic><tp:taxon-name><tp:taxon-name-part taxon-name-part-type="genus" reg="Viscosia">V.</tp:taxon-name-part><tp:taxon-name-part taxon-name-part-type="species" reg="filipjevi">filipjevi</tp:taxon-name-part></tp:taxon-name></italic> which description is based only in females by larger amphidial fovea (wider than width of buccal cavity <italic>versus</italic> narrower than width of buccal cavity), and smaller body size (1.46–1.65 mm in body length and 28–31 µm maximum body diameter in females <italic>versus</italic> 2.17–2.20 mm in length and 40.5–48.6 µm maximum body diameter in <italic><tp:taxon-name><tp:taxon-name-part taxon-name-part-type="genus" reg="Viscosia">V.</tp:taxon-name-part><tp:taxon-name-part taxon-name-part-type="species" reg="filipjevi">filipjevi</tp:taxon-name-part></tp:taxon-name></italic>). The new species is also similar to <italic><tp:taxon-name><tp:taxon-name-part taxon-name-part-type="genus" reg="Viscosia">V.</tp:taxon-name-part><tp:taxon-name-part taxon-name-part-type="species" reg="elegans">elegans</tp:taxon-name-part></tp:taxon-name></italic> (Kreis, 1924) Lorenzen, 1981 in body size and shape, but differs by larger amphidial fovea (80% <italic>versus</italic> 33% corresponding body diameter) and horseshoe-shaped tail tip. The new species differs from <italic><tp:taxon-name><tp:taxon-name-part taxon-name-part-type="genus" reg="Viscosia">V.</tp:taxon-name-part><tp:taxon-name-part taxon-name-part-type="species" reg="media">media</tp:taxon-name-part></tp:taxon-name></italic> sp. nov. in having deeper buccal cavity with slender teeth in males (21–29 µm deep <italic>versus</italic> 15–18 µm with stubby teeth), larger amphidial fovea (<italic>versus</italic> invisible), and different tail shape (conico-cylindrical with swollen horseshoe-shaped end <italic>versus</italic> conical). <italic><tp:taxon-name><tp:taxon-name-part taxon-name-part-type="genus" reg="Viscosia">Viscosia</tp:taxon-name-part><tp:taxon-name-part taxon-name-part-type="species" reg="sinica">sinica</tp:taxon-name-part></tp:taxon-name></italic> sp. nov. is distinguished from all other known species of the genus by its relatively large amphidial fovea, 5–7 µm cephalic setae, and conico-cylindrical tail with swollen horseshoe-shaped end.</p></tp:treatment-sec><tp:treatment-sec><!--Section generated to contain objects referenced in tp:taxon-treatment.--><table-wrap id="T1" position="float" orientation="portrait"><label>Table 1.</label><caption><p>Individual measurements of <italic><tp:taxon-name><tp:taxon-name-part taxon-name-part-type="genus" reg="Viscosia">Viscosia</tp:taxon-name-part><tp:taxon-name-part taxon-name-part-type="species" reg="media">media</tp:taxon-name-part></tp:taxon-name></italic> sp. nov. and <italic><tp:taxon-name><tp:taxon-name-part taxon-name-part-type="genus" reg="Viscosia">Viscosia</tp:taxon-name-part><tp:taxon-name-part taxon-name-part-type="species" reg="sinica">sinica</tp:taxon-name-part></tp:taxon-name></italic> sp. nov. (in µm except a, b, c, c′ and V%) a, ratio of body length to maximum body diameter; b, ratio of body length to pharynx length; c, ratio of body length to tail length; c′, ratio of tail length to cloacal or anus body diameter; V%, position of vulva from anterior end expressed as a percentage of total body length; -, no data.</p></caption><table id="TID0ECBAI" rules="all"><tbody><tr><th rowspan="2" colspan="1">Characters</th><th rowspan="1" colspan="6"><italic><tp:taxon-name><tp:taxon-name-part taxon-name-part-type="genus" reg="Viscosia">Viscosia</tp:taxon-name-part><tp:taxon-name-part taxon-name-part-type="species" reg="media">media</tp:taxon-name-part></tp:taxon-name></italic> sp. nov.</th><th rowspan="1" colspan="6"><italic><tp:taxon-name><tp:taxon-name-part taxon-name-part-type="genus" reg="Viscosia">Viscosia</tp:taxon-name-part><tp:taxon-name-part taxon-name-part-type="species" reg="sinica">sinica</tp:taxon-name-part></tp:taxon-name></italic> sp. nov.</th></tr><tr><th rowspan="1" colspan="1">♂1</th><th rowspan="1" colspan="1">♂2</th><th rowspan="1" colspan="1">♂3</th><th rowspan="1" colspan="1">♂4</th><th rowspan="1" colspan="1">♀1</th><th rowspan="1" colspan="1">♀2</th><th rowspan="1" colspan="1">♂1</th><th rowspan="1" colspan="1">♂2</th><th rowspan="1" colspan="1">♂3</th><th rowspan="1" colspan="1">♂4</th><th rowspan="1" colspan="1">♀1</th><th rowspan="1" colspan="1">♀2</th></tr><tr><td rowspan="1" colspan="1">Total body length</td><td rowspan="1" colspan="1">1620</td><td rowspan="1" colspan="1">1534</td><td rowspan="1" colspan="1">1615</td><td rowspan="1" colspan="1">1522</td><td rowspan="1" colspan="1">1539</td><td rowspan="1" colspan="1">1458</td><td rowspan="1" colspan="1">1733</td><td rowspan="1" colspan="1">1885</td><td rowspan="1" colspan="1">1840</td><td rowspan="1" colspan="1">1821</td><td rowspan="1" colspan="1">1457</td><td rowspan="1" colspan="1">1653</td></tr><tr><td rowspan="1" colspan="1">Maximum body diameter</td><td rowspan="1" colspan="1">32</td><td rowspan="1" colspan="1">33</td><td rowspan="1" colspan="1">33</td><td rowspan="1" colspan="1">26</td><td rowspan="1" colspan="1">41</td><td rowspan="1" colspan="1">35</td><td rowspan="1" colspan="1">28</td><td rowspan="1" colspan="1">26</td><td rowspan="1" colspan="1">26</td><td rowspan="1" colspan="1">25</td><td rowspan="1" colspan="1">31</td><td rowspan="1" colspan="1">28</td></tr><tr><td rowspan="1" colspan="1">Head diameter</td><td rowspan="1" colspan="1">17</td><td rowspan="1" colspan="1">16</td><td rowspan="1" colspan="1">17</td><td rowspan="1" colspan="1">16</td><td rowspan="1" colspan="1">18</td><td rowspan="1" colspan="1">17</td><td rowspan="1" colspan="1">13</td><td rowspan="1" colspan="1">14</td><td rowspan="1" colspan="1">14</td><td rowspan="1" colspan="1">14</td><td rowspan="1" colspan="1">13</td><td rowspan="1" colspan="1">15</td></tr><tr><td rowspan="1" colspan="1">Length of outer labial setae</td><td rowspan="1" colspan="1">6</td><td rowspan="1" colspan="1">7</td><td rowspan="1" colspan="1">7</td><td rowspan="1" colspan="1">6</td><td rowspan="1" colspan="1">6</td><td rowspan="1" colspan="1">6</td><td rowspan="1" colspan="1">5</td><td rowspan="1" colspan="1">7</td><td rowspan="1" colspan="1">7</td><td rowspan="1" colspan="1">5</td><td rowspan="1" colspan="1">5</td><td rowspan="1" colspan="1">6</td></tr><tr><td rowspan="1" colspan="1">Length of cephalic setae</td><td rowspan="1" colspan="1">7</td><td rowspan="1" colspan="1">8</td><td rowspan="1" colspan="1">7</td><td rowspan="1" colspan="1">7</td><td rowspan="1" colspan="1">7</td><td rowspan="1" colspan="1">6</td><td rowspan="1" colspan="1">5</td><td rowspan="1" colspan="1">7</td><td rowspan="1" colspan="1">7</td><td rowspan="1" colspan="1">5</td><td rowspan="1" colspan="1">5</td><td rowspan="1" colspan="1">6</td></tr><tr><td rowspan="1" colspan="1">Depth of buccal cavity</td><td rowspan="1" colspan="1">18</td><td rowspan="1" colspan="1">15</td><td rowspan="1" colspan="1">16</td><td rowspan="1" colspan="1">17</td><td rowspan="1" colspan="1">16</td><td rowspan="1" colspan="1">17</td><td rowspan="1" colspan="1">29</td><td rowspan="1" colspan="1">22</td><td rowspan="1" colspan="1">21</td><td rowspan="1" colspan="1">26</td><td rowspan="1" colspan="1">16</td><td rowspan="1" colspan="1">16</td></tr><tr><td rowspan="1" colspan="1">Width of buccal cavity</td><td rowspan="1" colspan="1">9</td><td rowspan="1" colspan="1">8</td><td rowspan="1" colspan="1">8</td><td rowspan="1" colspan="1">7</td><td rowspan="1" colspan="1">9</td><td rowspan="1" colspan="1">9</td><td rowspan="1" colspan="1">10</td><td rowspan="1" colspan="1">8</td><td rowspan="1" colspan="1">8</td><td rowspan="1" colspan="1">8</td><td rowspan="1" colspan="1">8</td><td rowspan="1" colspan="1">9</td></tr><tr><td rowspan="1" colspan="1">Height of amphidial fovea</td><td rowspan="1" colspan="1">-</td><td rowspan="1" colspan="1">-</td><td rowspan="1" colspan="1">-</td><td rowspan="1" colspan="1">-</td><td rowspan="1" colspan="1">-</td><td rowspan="1" colspan="1">-</td><td rowspan="1" colspan="1">5</td><td rowspan="1" colspan="1">5</td><td rowspan="1" colspan="1">6</td><td rowspan="1" colspan="1">5</td><td rowspan="1" colspan="1">4</td><td rowspan="1" colspan="1">5</td></tr><tr><td rowspan="1" colspan="1">Width of amphidial fovea</td><td rowspan="1" colspan="1">-</td><td rowspan="1" colspan="1">-</td><td rowspan="1" colspan="1">-</td><td rowspan="1" colspan="1">-</td><td rowspan="1" colspan="1">-</td><td rowspan="1" colspan="1">-</td><td rowspan="1" colspan="1">10</td><td rowspan="1" colspan="1">11</td><td rowspan="1" colspan="1">11</td><td rowspan="1" colspan="1">9</td><td rowspan="1" colspan="1">8</td><td rowspan="1" colspan="1">8</td></tr><tr><td rowspan="1" colspan="1">Length of pharynx</td><td rowspan="1" colspan="1">317</td><td rowspan="1" colspan="1">310</td><td rowspan="1" colspan="1">320</td><td rowspan="1" colspan="1">307</td><td rowspan="1" colspan="1">305</td><td rowspan="1" colspan="1">312</td><td rowspan="1" colspan="1">278</td><td rowspan="1" colspan="1">298</td><td rowspan="1" colspan="1">287</td><td rowspan="1" colspan="1">304</td><td rowspan="1" colspan="1">260</td><td rowspan="1" colspan="1">304</td></tr><tr><td rowspan="1" colspan="1">Body diameter at pharyngeal base</td><td rowspan="1" colspan="1">26</td><td rowspan="1" colspan="1">27</td><td rowspan="1" colspan="1">27</td><td rowspan="1" colspan="1">24</td><td rowspan="1" colspan="1">32</td><td rowspan="1" colspan="1">31</td><td rowspan="1" colspan="1">24</td><td rowspan="1" colspan="1">23</td><td rowspan="1" colspan="1">24</td><td rowspan="1" colspan="1">24</td><td rowspan="1" colspan="1">31</td><td rowspan="1" colspan="1">26</td></tr><tr><td rowspan="1" colspan="1">Spicules length along arc</td><td rowspan="1" colspan="1">29</td><td rowspan="1" colspan="1">24</td><td rowspan="1" colspan="1">30</td><td rowspan="1" colspan="1">32</td><td rowspan="1" colspan="1">-</td><td rowspan="1" colspan="1">-</td><td rowspan="1" colspan="1">20</td><td rowspan="1" colspan="1">21</td><td rowspan="1" colspan="1">22</td><td rowspan="1" colspan="1">19</td><td rowspan="1" colspan="1">-</td><td rowspan="1" colspan="1">-</td></tr><tr><td rowspan="1" colspan="1">Vulva from anterior end</td><td rowspan="1" colspan="1">-</td><td rowspan="1" colspan="1">-</td><td rowspan="1" colspan="1">-</td><td rowspan="1" colspan="1">-</td><td rowspan="1" colspan="1">732</td><td rowspan="1" colspan="1">690</td><td rowspan="1" colspan="1">-</td><td rowspan="1" colspan="1">-</td><td rowspan="1" colspan="1">-</td><td rowspan="1" colspan="1">-</td><td rowspan="1" colspan="1">720</td><td rowspan="1" colspan="1">820</td></tr><tr><td rowspan="1" colspan="1">V%</td><td rowspan="1" colspan="1">-</td><td rowspan="1" colspan="1">-</td><td rowspan="1" colspan="1">-</td><td rowspan="1" colspan="1">-</td><td rowspan="1" colspan="1">47.6</td><td rowspan="1" colspan="1">47.3</td><td rowspan="1" colspan="1">-</td><td rowspan="1" colspan="1">-</td><td rowspan="1" colspan="1">-</td><td rowspan="1" colspan="1">-</td><td rowspan="1" colspan="1">49.4</td><td rowspan="1" colspan="1">49.6</td></tr><tr><td rowspan="1" colspan="1">Body diameter at cloaca or anus</td><td rowspan="1" colspan="1">17</td><td rowspan="1" colspan="1">16</td><td rowspan="1" colspan="1">17</td><td rowspan="1" colspan="1">15</td><td rowspan="1" colspan="1">16</td><td rowspan="1" colspan="1">15</td><td rowspan="1" colspan="1">16</td><td rowspan="1" colspan="1">16</td><td rowspan="1" colspan="1">16</td><td rowspan="1" colspan="1">16</td><td rowspan="1" colspan="1">19</td><td rowspan="1" colspan="1">15</td></tr><tr><td rowspan="1" colspan="1">Tail length</td><td rowspan="1" colspan="1">86</td><td rowspan="1" colspan="1">75</td><td rowspan="1" colspan="1">85</td><td rowspan="1" colspan="1">80</td><td rowspan="1" colspan="1">75</td><td rowspan="1" colspan="1">83</td><td rowspan="1" colspan="1">81</td><td rowspan="1" colspan="1">104</td><td rowspan="1" colspan="1">106</td><td rowspan="1" colspan="1">98</td><td rowspan="1" colspan="1">88</td><td rowspan="1" colspan="1">97</td></tr><tr><td rowspan="1" colspan="1">a</td><td rowspan="1" colspan="1">50.6</td><td rowspan="1" colspan="1">46.5</td><td rowspan="1" colspan="1">48.9</td><td rowspan="1" colspan="1">58.5</td><td rowspan="1" colspan="1">37.5</td><td rowspan="1" colspan="1">41.7</td><td rowspan="1" colspan="1">61.9</td><td rowspan="1" colspan="1">72.5</td><td rowspan="1" colspan="1">70.8</td><td rowspan="1" colspan="1">72.8</td><td rowspan="1" colspan="1">47.0</td><td rowspan="1" colspan="1">59.0</td></tr><tr><td rowspan="1" colspan="1">b</td><td rowspan="1" colspan="1">5.1</td><td rowspan="1" colspan="1">4.9</td><td rowspan="1" colspan="1">5.1</td><td rowspan="1" colspan="1">5.0</td><td rowspan="1" colspan="1">5.0</td><td rowspan="1" colspan="1">4.7</td><td rowspan="1" colspan="1">6.2</td><td rowspan="1" colspan="1">6.3</td><td rowspan="1" colspan="1">6.4</td><td rowspan="1" colspan="1">6.1</td><td rowspan="1" colspan="1">5.6</td><td rowspan="1" colspan="1">5.4</td></tr><tr><td rowspan="1" colspan="1">c</td><td rowspan="1" colspan="1">18.8</td><td rowspan="1" colspan="1">20.4</td><td rowspan="1" colspan="1">19.0</td><td rowspan="1" colspan="1">19.0</td><td rowspan="1" colspan="1">20.5</td><td rowspan="1" colspan="1">17.6</td><td rowspan="1" colspan="1">21.4</td><td rowspan="1" colspan="1">18.1</td><td rowspan="1" colspan="1">17.4</td><td rowspan="1" colspan="1">18.6</td><td rowspan="1" colspan="1">16.6</td><td rowspan="1" colspan="1">17.0</td></tr><tr><td rowspan="1" colspan="1">c′</td><td rowspan="1" colspan="1">5.1</td><td rowspan="1" colspan="1">4.7</td><td rowspan="1" colspan="1">5.0</td><td rowspan="1" colspan="1">5.3</td><td rowspan="1" colspan="1">4.7</td><td rowspan="1" colspan="1">5.5</td><td rowspan="1" colspan="1">5.1</td><td rowspan="1" colspan="1">6.5</td><td rowspan="1" colspan="1">6.6</td><td rowspan="1" colspan="1">6.1</td><td rowspan="1" colspan="1">4.4</td><td rowspan="1" colspan="1">6.5</td></tr></tbody></table></table-wrap></tp:treatment-sec></tp:taxon-treatment>
